# Supplementary material for: Translational profiling reveals novel gene expression changes in the direct and indirect pathways in a mouse model of levodopa induced dyskinesia
Source: Front Cell Neurosci. 2025 Mar 12;18:1477511. doi: 10.3389/fncel.2024.1477511 (PMC11936753; doi:10.3389/fncel.2024.1477511)
Supplement: Supplementary file 1 [file Table_1.xlsx]

## Sheet: Sheet1
Translational profiling reveals novel gene expression changes in the direct and indirect pathways in a mouse model of LDOPA-induced dyskinesia
Sabika Jafri, Mahdi Ghani, Iman Karmali Sarvestani, Lili-Naz Hazrati, Carl Virtanen, Naomi P. Visanji
Behavioural description of each AIM subtype and rating. The AIMs scale was used to rate the animals from 1-4 based on the maximum severity of behaviour observed in each 1 min period for a span of 2 hours.
Subtype	Rating	Behaviour
All	0	normal motor repertoire
Limb	1	paw displaced repetitively too and from snout or cage flaw
	2	visible displacement of whole limb either sideways or up/down
	3	lare displacement of whole limb with contraction of shoulder muscles
	4	vigorous limb displacement of maximum amplitude
Axial	1	sustained deviation head and neck ~30 degrees
	2	sustained deviation head and neck 30-60 degrees
	3	sustained twisting head, neck and upper trunk 30-60 degrees
	4	sustained twisting head, neck and upper trunk >90 degrees with loss of balance
Orolingual	1	twitching facial muscles, small masticatory movements, no jaw opening
	2	twitching facial muscles, noticeable mastication, occasional jaw opening
	3	frequent jaw opening, occasional tongue protrusion
	4	maximal facial and masticastory movements, jaw opening and tongue protrusion
