# Supplementary material for: Translational profiling reveals novel gene expression changes in the direct and indirect pathways in a mouse model of levodopa induced dyskinesia
Source: Front Cell Neurosci. 2025 Mar 12;18:1477511. doi: 10.3389/fncel.2024.1477511 (PMC11936753; doi:10.3389/fncel.2024.1477511)
Supplement: Supplementary file 2 [file Table_2.xlsx]

## Sheet: Sheet1
Translational profiling reveals novel gene expression changes in the direct and indirect pathways in a mouse model of LDOPA-induced dyskinesia
Sabika Jafri, Mahdi Ghani, Iman Karmali Sarvestani, Lili-Naz Hazrati, Carl Virtanen, Naomi P. Visanji
qRT-PCR primers.
0.2uM of primer sequences that target genes of interest were combined with 1ng cDNA and 12.5ul GoTaq to perform qRT-PCR.
Target	Primer Sequence	Amplicon Size (bp)	Annealing Temperature (°C)
DRD1a	F-ACTTCTCCTTTCGCATCCTCA	72	60.9
DRD1a	R-GGGTATTCCCTAAGAGAGTGGAC		60.9
DRD2	F-GTTATGCCCTGGGTCGTCTAT	54	61.1
DRD2	R-CCTGCTGAATTTCCACTCACC		60.9
PDYN	F-TGCAGTGAGGATTCAGGATG	100	59.79
PDYN	R-GCATGTCTCCCACTCCTCTG		60.83
PENK1	F-ATGCAGCTACCGCCTGGT	100	61.81
PENK1	R-GCAGGTCTCCCAGATTTTGA		60.2
CAMK4	F-TGAGAACCTCGTCCCGGATTA	109	62.1
CAMK4	R-GATCTCGGTTAGAGCCGTCG		60.7
KCNK2	F-TTTCCTGGTGGTCGTCCTCTA	58	62
KCNK2	R-CTCCAATGCCTTGAACACCG		61.3
TOM70A	F-GGGGCTATGTACCTGTGGAG	239	61.1
TOM70A	R-GCTTGCTCGTATTTTCCTGCTT		61.5
SENP5	F-CTTTCCCCAAAACTTGTGCTTTC	160	60.7
SENP5	R-AGTAGCCAGTCCAGACTTTGT		60.4
