# Supplementary material for: Translational profiling reveals novel gene expression changes in the direct and indirect pathways in a mouse model of levodopa induced dyskinesia
Source: Front Cell Neurosci. 2025 Mar 12;18:1477511. doi: 10.3389/fncel.2024.1477511 (PMC11936753; doi:10.3389/fncel.2024.1477511)
Supplement: Supplementary file 3 [file Table_3.xlsx]

## Sheet: Sheet1
Translational profiling reveals novel gene expression changes in the direct and indirect pathways in a mouse model of LDOPA-induced dyskinesia
Sabika Jafri, Mahdi Ghani, Iman Karmali Sarvestani, Lili-Naz Hazrati, Carl Virtanen, Naomi P. Visanji
Confirmation of lesion of the nigrostriatal pathway.
Genotype	Treatment	% ipsiversive rotation	% TH cell loss
DRD1A-EGFP	Saline	97+/-2	93+/-3
DRD1A-EGFP	L-DOPA	99+/-1	91+/-3
DRD2 EGFP	Saline	99+/-1	91+/-2
DRD2 EGFP	L-DOPA	100+/-0	90+/-3
