# Supplementary material for: Translational profiling reveals novel gene expression changes in the direct and indirect pathways in a mouse model of levodopa induced dyskinesia
Source: Front Cell Neurosci. 2025 Mar 12;18:1477511. doi: 10.3389/fncel.2024.1477511 (PMC11936753; doi:10.3389/fncel.2024.1477511)
Supplement: Supplementary file 4 [file Table_4.xlsx]

## Sheet: 1wayanova-corrected-withfc
Translational profiling reveals novel gene expression changes in the direct and indirect pathways in a mouse model of LDOPA-induced dyskinesia
Sabika Jafri, Mahdi Ghani, Iman Karmali Sarvestani, Lili-Naz Hazrati, Carl Virtanen, Naomi P. Visanji
1-way ANOVA with a Benjamini-Hochberg FDR of p<.05 showed 207 significantly varying probes.
# Notes : Fold change >= 1.0
#Entity List : Oneway ANOVA Corrected p-value P <= 0.05
#Interpretation : mouse - treatment
#Experiment : alldata-control
#Fold-Change cut-off : 1.0
#Pairing option : Pairs of conditions
#Condition pairs :
#[d1-ldopa] vs [d1-saline]
#[d1-ldopa] vs [d2-ldopa]
#[d1-saline] vs [d2-saline]
#[d2-ldopa] vs [d2-saline]
#Minimum number of pairs:1 out of 4 condition pairs.
# Technology : Illumina.SingleColor.MouseWG-6_V2_0_R2_11278593_A
# Owner : gxuser
# Created On : Fri Feb 10 13:57:25 EST 2012
ProbeID	Fold change([d1-ldopa] vs [d1-saline])	Log Fold change([d1-ldopa] vs [d1-saline])	Absolute Fold change([d1-ldopa] vs [d1-saline])	Regulation([d1-ldopa] vs [d1-saline])	Fold change([d1-ldopa] vs [d2-ldopa])	Log Fold change([d1-ldopa] vs [d2-ldopa])	Absolute Fold change([d1-ldopa] vs [d2-ldopa])	Regulation([d1-ldopa] vs [d2-ldopa])	Fold change([d1-saline] vs [d2-saline])	Log Fold change([d1-saline] vs [d2-saline])	Absolute Fold change([d1-saline] vs [d2-saline])	Regulation([d1-saline] vs [d2-saline])	Fold change([d2-ldopa] vs [d2-saline])	Log Fold change([d2-ldopa] vs [d2-saline])	Absolute Fold change([d2-ldopa] vs [d2-saline])	Regulation([d2-ldopa] vs [d2-saline])	[d1, ldopa, 12](raw)	[d1, ldopa, 13](raw)	[d1, ldopa, 14](raw)	[d1, ldopa, 15](raw)	[d1, ldopa, 16](raw)	[d1, ldopa, 17](raw)	[d1, ldopa, 18](raw)	[d1, ldopa, 19](raw)	[d1, saline, 1](raw)	[d1, saline, 2](raw)	[d1, saline, 3](raw)	[d1, saline, 4](raw)	[d1, saline, 5](raw)	[d1, saline, 6](raw)	[d1, saline, 7](raw)	[d2, ldopa, 20](raw)	[d2, ldopa, 21](raw)	[d2, ldopa, 22](raw)	[d2, ldopa, 23r](raw)	[d2, saline, 10](raw)	[d2, saline, 11](raw)	[d2, saline, 8](raw)	[d2, saline, 9](raw)	[d1, ldopa, 12](normalized)	[d1, ldopa, 13](normalized)	[d1, ldopa, 14](normalized)	[d1, ldopa, 15](normalized)	[d1, ldopa, 16](normalized)	[d1, ldopa, 17](normalized)	[d1, ldopa, 18](normalized)	[d1, ldopa, 19](normalized)	[d1, saline, 1](normalized)	[d1, saline, 2](normalized)
4920132	-1.06348	-0.0887947	1.06348	down	1.27616	0.351806	1.27616	up	1.70846	0.772694	1.70846	up	1.25884	0.332093	1.25884	up	1506.3	1140.2	1234.8	1666.3	1330.1	1896.4	797	1361.8	939.4	1068.2	1142.6	787.1	952.3	989.1	1020.7	517.5	826	1201	1108.9	419.2	558.1	945.5	580.2	0.304628	0	0.0152845	0.193729	-0.21431	0.194652	-0.245296	-0.178584	0.167115	0.47092
6420376	1.26402	0.338019	1.26402	up	1.35497	0.438265	1.35497	up	1.13974	0.188707	1.13974	up	1.06323	0.0884606	1.06323	up	231.8	224.5	212.3	208.7	174	202.5	145.9	224	176.1	135.7	155.6	167.2	111.8	152.5	133.3	125.5	172.4	131.4	166.7	134.5	134.8	125.8	116.1	0.510428	0.594106	0.440227	0.309029	0.0211277	0.199848	0.202352	0.372225	0.301515	-0.0966253
4060189	1.15186	0.203967	1.15186	up	-2.55306	-1.35223	2.55306	down	-2.83276	-1.50221	2.83276	down	1.03813	0.0539863	1.03813	up	433.4	237.5	398.9	571.8	425.7	193.3	175.8	172.8	296.5	211.8	227.9	148.2	278.2	209.8	191.6	607.7	784.7	1046	502.3	303.1	853.1	354.9	1251.9	0.173757	-0.521135	0.0618086	0.362978	-0.130543	-1.06192	-0.706677	-1.12765	0	-0.520869
4780762	-1.67186	-0.741455	1.67186	down	-1.30787	-0.387224	1.30787	down	1.09489	0.130787	1.09489	up	-1.16752	-0.223444	1.16752	down	3824.6	3561.6	3690.1	4850	4736	3752	3068	4251.8	4677.1	3474.5	4840.6	6436.8	3581.7	4043.2	3666.2	3140.5	3828.3	3945.7	5605.3	2755.4	3225.6	5995	4755.7	-0.309062	-0.337494	-0.391658	-0.242159	-0.364692	-0.818883	-0.28541	-0.580979	0.569784	0.251956
10474	1.15166	0.203716	1.15166	up	-1.17214	-0.229147	1.17214	down	-1.47913	-0.564746	1.47913	down	-1.09572	-0.131883	1.09572	down	184.1	163.8	175.5	149.3	200.1	205.7	180.4	227	140.6	143.2	178.5	153.7	115.6	152.3	159.3	195.5	271	189	229.6	180.5	230.9	204.4	207.9	-0.0811496	-0.0626144	-0.0151157	-0.306953	-0.0731544	0	0.307467	0.163307	-0.236131	-0.237615
3180019	-1.13057	-0.177052	1.13057	down	1.45477	0.540793	1.45477	up	1.66805	0.738165	1.66805	up	1.01418	0.0203207	1.01418	up	1300	1380.8	1485.7	2583.8	2181.4	2778.3	1844.6	2803.8	1409.6	1298.1	1604.6	2057.8	1239.7	1610.8	1334.6	798.5	1100	1157.2	1401.8	516.8	1278.9	1113.3	988.4	-0.360111	-0.195275	-0.191187	0.353731	0.0430079	0.232381	0.47576	0.291063	0.290514	0.301346
7210121	-1.49714	-0.582211	1.49714	down	1.17335	0.230636	1.17335	up	1.80037	0.848291	1.80037	up	1.02487	0.0354438	1.02487	up	186.2	239.9	225.3	247.5	199.2	188.6	210.4	193.4	245.1	231.5	406.1	306.9	328.6	192.7	229.2	148.3	207.7	184.3	189.3	153	151.4	174.1	138.4	-0.132341	0.390182	0.215958	0.208385	-0.150627	-0.20291	0.451945	-0.0929341	0.580149	0.533963
3780273	1.00718	0.0103184	1.00718	up	-1.25117	-0.323277	1.25117	down	1.06997	0.0975693	1.06997	up	1.34832	0.431165	1.34832	up	154	138.7	151.7	146.9	150	173.9	116.6	146.8	125.3	123.1	161.7	132.2	139.3	139.2	123	170.2	227	162.9	190.6	121.8	137.1	126.5	119.4	-0.0797	0.0331373	0.153987	0.00754499	0	0.0606484	-0.098496	-0.0710401	-0.0418773	-0.130197
5870241	1.02364	0.0337079	1.02364	up	1.38371	0.468546	1.38371	up	1.74974	0.807138	1.74974	up	1.29441	0.3723	1.29441	up	1468.5	1187.2	1418.2	1305.6	1802.7	1967.7	901.4	1994.2	832.1	955.4	1294.2	935.4	871.6	918.8	1151.2	595.9	860.9	1131.4	1006.9	501.4	471.8	940.2	519.4	0.332911	0.114673	0.26081	-0.0873871	0.294781	0.308922	0	0.371862	0.0553427	0.36657
1980561	-1.42576	-0.511727	1.42576	down	1.35917	0.442721	1.35917	up	2.28116	1.18977	2.28116	up	1.17717	0.235322	1.17717	up	1313.4	1179.8	1441.3	1830.2	1181.7	1095.3	1276.2	1619.5	1235.2	1492.6	1536.7	1309.1	925.9	1552.8	1353.9	675.9	873.2	869.2	924	355.5	484.1	880.7	914.7	0.0659285	0	0.169726	0.280615	-0.410052	-0.560714	0.378658	0.00509453	0.527286	0.913717
3130670	1.11913	0.162373	1.11913	up	1.23237	0.301432	1.23237	up	-1.03221	-0.0457334	1.03221	down	-1.13665	-0.184792	1.13665	down	177.1	170.8	140.4	163	197.8	193.7	136.9	174.7	117.4	134.4	173.9	153.9	126.9	135.5	136.1	125.2	154	119.3	146.9	145.8	138.5	138	142.2	0.108295	0.263206	0	0.0748105	0.185672	0.182999	0.144249	0.129282	-0.193072	-0.0628805
2650743	1.28368	0.36029	1.28368	up	1.99264	0.99468	1.99264	up	2.42872	1.2802	2.42872	up	1.56461	0.645806	1.56461	up	1353.1	1687.7	1601.3	1876.7	3201.6	3640.3	1229.3	3699.5	879.4	904.7	977.7	946.3	1613.1	1057.3	1530.5	620.4	1172.4	683.6	1109.6	697.8	252.5	445.7	599.7	0.0292463	0.427334	0.255687	0.233624	0.898414	0.963901	0.24521	1.04919	-0.0407209	0.106575
7050020	1.07087	0.0987813	1.07087	up	-2.07324	-1.05189	2.07324	down	-1.0631	-0.0882714	1.0631	down	2.0884	1.0624	2.0884	up	183.8	155.7	128.9	160.6	150	162.5	127.9	166.8	126.3	135.4	162.4	131.2	128	129.4	127.7	362.7	529.6	256.1	189.9	137.5	134.4	146.6	150.2	0.189063	0.140058	-0.11688	0.0597754	-0.06251	-0.109681	0.00582933	0.0664678	-0.0936642	-0.0501652
3190075	-1.20576	-0.269937	1.20576	down	-5.13326	-2.35987	5.13326	down	-5.27229	-2.39843	5.27229	down	-1.23841	-0.308494	1.23841	down	351.4	364.9	1022.9	1638.2	588	692.1	974	195.1	644.5	439.3	1302	720.4	301	606.5	278.3	2869.5	3356.6	1862	2781	2496.7	2829	2791.3	2974.3	-1.48841	-1.33587	0	0.422176	-1.09046	-0.874564	0.306962	-2.35828	-0.135262	-0.641123
2710279	1.08827	0.122032	1.08827	up	1.07923	0.110008	1.07923	up	-1.08128	-0.112734	1.08128	down	-1.0723	-0.10071	1.0723	down	161	130.6	133.2	144.6	148	162	120.7	149.7	108.1	121.7	151.1	132.8	112.3	118.5	112.4	116.9	157.8	125.7	130.3	121	135.2	139.4	136	0.0667868	0.0131092	0.0694919	0.0626907	0.0607972	0.0246887	0.036912	0.0347528	-0.15844	-0.0709987
2100753	1.05335	0.0749788	1.05335	up	-2.27937	-1.18864	2.27937	down	1.04137	0.0584848	1.04137	up	2.5003	1.3221	2.5003	up	150.5	223	133.1	140.8	146.6	180.9	129.1	229	134.9	116.2	169.5	136.6	188.5	152.8	117.1	225.3	361.9	651.9	403.9	130.6	155.7	138.9	124.8	-0.163847	0.64542	-0.0580583	-0.0989065	-0.077126	0.0833082	0.0386028	0.459063	0	-0.269031
3780059	1.43356	0.5196	1.43356	up	1.42564	0.511611	1.42564	up	1.64905	0.721634	1.64905	up	1.65821	0.729623	1.65821	up	2229.3	2104.8	2158.6	2178.4	2925.9	2595.7	1465.6	2538.5	1217.3	1193.4	1229.4	1134.6	1093.8	661.7	1011.3	536.4	1289.9	1587.5	2282.3	640	673.5	971.9	480	0.396976	0.409529	0.344388	0.0804672	0.416034	0.112574	0.142929	0.150629	0.0671082	0.166347
840475	1.20148	0.264818	1.20148	up	-1.29718	-0.37538	1.29718	down	1.57919	0.659187	1.57919	up	2.46124	1.29938	2.46124	up	736.9	586.9	667.2	590.6	359.3	564.9	472.8	566.8	316.7	262.7	434.5	421	442.6	315.3	339	446.8	722.4	763.8	677	189.2	178.1	358.1	223.2	0.597352	0.356468	0.453765	0.0860815	-0.66175	-0.0731068	0.37792	-0.000518799	-0.195113	-0.451418
5550156	1.22889	0.29736	1.22889	up	-1.8201	-0.864018	1.8201	down	-1.48828	-0.573644	1.48828	down	1.50288	0.587734	1.50288	up	295.8	129.6	123.1	155.7	158.8	172.6	145.6	194.9	131.8	121.1	155.1	124.8	125.3	103.6	130.4	239.4	324.8	413.3	301.6	202.6	285.8	133.3	132.1	0.902973	-0.129297	-0.177179	0.0300498	0.00432062	-0.00605249	0.257683	0.271327	-0.0328288	-0.208739
3120681	-1.36748	-0.451517	1.36748	down	-1.61558	-0.692052	1.61558	down	2.18347	1.12662	2.18347	up	2.57962	1.36716	2.57962	up	336.6	274.5	421.4	521.1	620.4	266.7	227.9	330.8	457.1	231.1	459.2	541.2	453.5	314.4	339.7	483.8	561	433	652.7	133.5	256.3	259.1	149.7	-0.315463	-0.473738	0	0.0835791	0.221219	-0.796962	-0.476089	-0.486835	0.541894	-0.509711
150136	-1.21715	-0.283509	1.21715	down	-1.52729	-0.610978	1.52729	down	1.78951	0.839567	1.78951	up	2.2455	1.16704	2.2455	up	317.2	292.6	397.5	440.5	528.8	276.3	219.6	345.3	416.3	198.9	459.5	482	269.6	285.6	312.3	390.9	519.4	465.6	567.6	143.3	245.7	223.1	178.8	-0.105739	-0.0990696	0.203038	0.163845	0.29654	-0.464176	-0.240377	-0.138691	0.693241	-0.487888
1340612	-1.02879	-0.0409524	1.02879	down	1.07238	0.100822	1.07238	up	-2.16369	-1.1135	2.16369	down	-2.38712	-1.25527	2.38712	down	158	137.1	151.7	145.6	174.4	163.4	168.9	216.2	154.3	137.2	160.1	188	166.1	134.3	144	128.2	193.2	136.5	157.9	386	399.2	181.9	314.8	-0.194205	-0.139179	0	-0.158165	-0.0188313	-0.192681	0.389066	0.289827	0.0661278	-0.121912
6220091	2.59109	1.37356	2.59109	up	1.7031	0.768162	1.7031	up	-1.15864	-0.212428	1.15864	down	1.31309	0.392967	1.31309	up	432.1	208.6	480.3	383.9	702.6	1316.2	760	646.8	161.8	165.2	168.2	190	135.9	195.2	192.6	303	372.2	166.4	332.2	201	192.6	159	194.6	0.854745	-0.0159678	1.00481	0.529165	1.21838	2.02561	2.00475	1.17275	-0.338408	-0.277161
5860307	1.36644	0.450417	1.36644	up	1.36838	0.452471	1.36838	up	-2.99388	-1.58202	2.99388	down	-2.99815	-1.58407	2.99815	down	286	366.6	131.4	132.1	538.9	256.9	128.1	287.9	251.5	141.1	184	137.4	130.3	129.8	124.2	161.5	173.5	147.6	195.4	393.5	550.6	420.4	358.9	0.648504	1.09399	-0.287296	-0.395063	1.22181	0.347336	-0.189396	0.530614	0.773134	-0.185602
450370	-1.04194	-0.0592653	1.04194	down	-1.03713	-0.0525935	1.03713	down	-1.65359	-0.725598	1.65359	down	-1.66125	-0.73227	1.66125	down	179.3	134.9	128.5	142.3	171.5	138.8	128.6	137.7	122.7	150	150.3	157.5	126.6	151.7	119.6	125.1	152.2	123	239.2	207.6	164	301.9	208	0.191484	-0.0197258	-0.0678143	-0.043786	0.113925	-0.291074	0.0714755	-0.172441	-0.078001	0.165526
2570228	1.01104	0.0158334	1.01104	up	-2.42372	-1.27722	2.42372	down	-1.62261	-0.698313	1.62261	down	1.51021	0.594745	1.51021	up	162.1	126.3	198.9	224.4	138.7	165.5	120.6	149.1	158	135	184.6	156.9	114.3	119.7	137.7	452.5	621.8	249.8	254.8	248.2	143.4	185.2	304.6	-0.127836	-0.246029	0.344844	0.372911	-0.22715	-0.148556	-0.17025	-0.177118	0.122849	-0.121281
1450112	1.85891	0.894453	1.85891	up	1.35428	0.437521	1.35428	up	-1.15086	-0.20271	1.15086	down	1.19269	0.254222	1.19269	up	1519.5	1235.5	1850.3	2691.7	2719.4	2699.5	1460.4	2411.8	661.4	745.1	685.8	723.1	928.1	621.1	784.7	858	1234.6	1355.6	1388.1	745.2	792.2	1402.2	693.6	0.235474	0.0204134	0.485213	0.781137	0.708228	0.561223	0.531003	0.47331	-0.428839	-0.136392
5670246	1.06696	0.0935107	1.06696	up	1.29566	0.373688	1.29566	up	1.4913	0.576566	1.4913	up	1.22807	0.296389	1.22807	up	2810.6	3725	3902	4320.7	4572.4	5553.4	3192.7	4231.7	2170.1	1503.4	2541.1	2900	2789.8	3008.1	2420.9	1519	2122.7	2724.6	3557.4	1190.5	1676.4	1967.8	2074.2	-0.166372	0.275361	0.232526	0.135444	0.110929	0.211273	0.340349	-0.0390568	0.0279989	-0.424954
6100563	1.00631	0.00907251	1.00631	up	1.47987	0.565467	1.47987	up	1.31726	0.397541	1.31726	up	-1.1164	-0.158854	1.1164	down	304.4	251.6	299.9	361.5	411.3	501.9	263.3	367.9	220.4	272	367.2	327.7	285	232.9	223.1	182.6	295.6	187.9	208.5	170.8	221.1	220.2	216.5	0.133065	-0.0105581	0.124503	0.211647	0.264224	0.54169	0.320037	0.236589	-0.0567932	0.371449
5960619	1.05339	0.0750441	1.05339	up	1.0289	0.0411065	1.0289	up	-1.34024	-0.422492	1.34024	down	-1.30908	-0.388555	1.30908	down	173	154.8	136.9	143	159.7	177.6	129.5	154.8	143.4	131.9	166.4	150.1	127	108.8	128.5	132.6	171.9	154.6	142.8	157.7	194	195.4	152.8	0.07232	0.145223	-0.0181723	-0.0772986	0.0145397	0.0488186	0.0462399	-0.0397592	0.0754528	-0.0753508
240747	-1.88828	-0.917075	1.88828	down	-1.16689	-0.222668	1.16689	down	-1.17549	-0.233261	1.17549	down	-1.9022	-0.927668	1.9022	down	169.4	196.1	144.4	186.7	255.8	305.7	134.9	154	241.5	211.1	310.9	388.7	560.2	246.5	272.5	184.7	246.9	166.1	299.2	374.5	344.8	307.3	356.3	-0.703948	-0.257253	-0.683003	-0.4877	-0.237713	0.0334458	-0.602231	-0.781228	0.184401	-0.0012064
3890386	1.02758	0.0392551	1.02758	up	1.13764	0.186049	1.13764	up	-1.04217	-0.0595857	1.04217	down	-1.15379	-0.20638	1.15379	down	162.5	134.1	118.2	130.5	142.4	162.7	115.4	152.4	123.7	120.6	155.8	137.3	118.3	108.7	118.1	109.8	137.8	121	118.3	128.3	126.6	134.8	136.2	0.0974813	0.0712013	-0.093101	-0.0585046	0.0283933	0.0468092	-0.0230832	0.0776053	0.0337901	-0.0689373
4220239	-1.27635	-0.352024	1.27635	down	1.5752	0.655539	1.5752	up	2.69532	1.43046	2.69532	up	1.34062	0.422896	1.34062	up	429	701.9	528.8	357.1	835.5	698	338.9	779.3	558.6	557.8	596.8	585.1	255.5	616.6	602.8	190.5	247.1	400.2	621.5	141.6	342.5	254.9	164.6	-0.28273	0.495549	0	-0.680984	0.339027	0.0761242	-0.20377	0.278782	0.559731	0.690671
6590397	1.00821	0.0118014	1.00821	up	1.55397	0.635961	1.55397	up	1.4264	0.512376	1.4264	up	-1.08056	-0.111784	1.08056	down	775.2	1058.2	842.7	1566.9	1316.1	1375.5	617.5	1238.9	560.3	780.1	732.8	826.7	814.7	754.6	732.9	427.8	639.7	609.1	651.3	405.5	510.5	702.9	561.9	-0.114303	0.411697	0	0.624347	0.288768	0.293075	-0.0529537	0.211846	-0.103186	0.527575
1070187	-1.15199	-0.204129	1.15199	down	1.35254	0.435673	1.35254	up	1.76561	0.820169	1.76561	up	1.13317	0.180368	1.13317	up	840.7	986.6	944.5	1502	1437.2	1489.7	859.9	1139.7	866.6	892.8	981.9	1028.1	756.2	908.9	900	503.3	648.8	632.5	1154.4	392.2	456.5	770.1	581.1	-0.290117	0.0157537	-0.148014	0.26961	0.114038	0.0888271	0.0874081	-0.207951	0.280107	0.434746
3060114	-1.50698	-0.591663	1.50698	down	-1.07321	-0.101933	1.07321	down	-1.15302	-0.205423	1.15302	down	-1.61906	-0.695152	1.61906	down	184.1	179.2	177.2	207.9	246.6	246.8	225.1	194.4	199.9	245.8	329.1	258.5	278.2	266.4	322.7	151.5	186	349.8	287.4	269.3	356.6	295.8	288.6	-0.662076	-0.518536	-0.584037	-0.499706	-0.417788	-0.358964	0.0390368	-0.595036	-0.279205	0.136835
1340603	-1.05992	-0.0839585	1.05992	down	1.06696	0.0935069	1.06696	up	1.05226	0.0734894	1.05226	up	-1.07473	-0.103976	1.07473	down	171.8	144.2	134.4	145.1	159.7	182.2	126.7	159.5	149.5	154.4	181	152.2	142.6	131.9	140	128.8	164.9	133	146.6	139.6	136	144.9	146.9	0.0338197	0.0211263	-0.0670185	-0.0819726	-0.00934839	0.0726213	-0.0234208	-0.0167985	0.103418	0.153425
3870630	-1.58816	-0.667353	1.58816	down	1.24488	0.316011	1.24488	up	1.4269	0.51288	1.4269	up	-1.38558	-0.470485	1.38558	down	2782.2	2352.7	2117.7	3251.3	4602.4	3175.3	2349.8	3393	3169.3	2129	3188.6	3851.2	3375	2893.4	3243.6	1345.5	1879.6	1400.2	3331.6	2047.5	2078	2823	2028.3	-0.0983019	-0.274614	-0.51512	-0.17692	0.201458	-0.420972	0	-0.261905	0.61842	0.169219
7000754	1.17404	0.231487	1.17404	up	1.34555	0.428198	1.34555	up	1.35742	0.440871	1.35742	up	1.1844	0.24416	1.1844	up	8055.5	7576.3	8294.1	10886.6	11505.9	11238.7	5328.6	10931.9	6037	3977.6	5263	6409.8	4400.8	4846.7	4460.6	4126	5491.6	5300.2	6290.7	2137.2	4691.3	4735.1	3670.6	0.327379	0.261751	0.327379	0.42909	0.39474	0.121645	0.113635	0.227785	0.379656	-0.0159683
7330739	-1.67523	-0.744358	1.67523	down	1.24735	0.318871	1.24735	up	1.07654	0.106398	1.07654	up	-1.94104	-0.956831	1.94104	down	538.6	909.3	504.6	371.7	845	814.8	339.1	780	570.8	672.9	864.9	940.2	718.9	555.5	917.9	271.8	492.2	364.3	702.8	433.4	744.2	909.3	839.9	-0.362101	0.479994	-0.450896	-1.0246	-0.0331774	-0.114399	-0.592613	-0.110338	0.205214	0.572153
5220386	1.01458	0.0208846	1.01458	up	-1.3394	-0.421591	1.3394	down	1.00518	0.00745657	1.00518	up	1.36598	0.449932	1.36598	up	153.4	131.2	129.2	132.6	154.8	152	127.8	150.9	125.4	119.2	172.8	135.9	122.9	117.6	117.2	199.1	243.5	162.8	152.2	126.8	125.8	135.9	128.3	-0.0368471	-0.00715446	-0.00225258	-0.080317	0.0830464	-0.0973096	0.115298	0.0190272	0.00795317	-0.13095
6620079	-1.19521	-0.257265	1.19521	down	1.58176	0.661529	1.58176	up	1.76037	0.815879	1.76037	up	-1.07394	-0.102915	1.07394	down	11307	10114.2	8584.7	11628.6	14786.6	18450.1	9611.7	13505.6	11239.1	8730.4	11996.2	9552.4	4892.2	8459	9508.7	3796.8	6811.1	5925.8	7474	4311.3	5523.8	6977.6	3980.3	0.100599	0.173812	-0.136789	0	0.190924	0.308802	0.435945	-0.0176888	0.949563	0.547559
1820341	1.03218	0.0456965	1.03218	up	1.32881	0.410139	1.32881	up	2.28331	1.19113	2.28331	up	1.77361	0.826686	1.77361	up	968.2	979.4	1053.6	1089.7	1795.6	1075.8	614.3	1035.9	665.2	473.9	914.1	1064	621.5	671.7	763.8	487.8	656.9	925.5	667.4	255.2	583.1	378	209.7	0.241778	0.338284	0.327947	0.135406	0.770465	0	-0.0374432	-0.000228882	0.205025	-0.221173
7560022	-1.43105	-0.517072	1.43105	down	1.08027	0.111396	1.08027	up	1.50803	0.592667	1.50803	up	-1.02513	-0.0358005	1.02513	down	205.4	177.8	170.3	162.2	173.5	172.6	118.6	142.5	221.8	210.7	198.4	214.9	221.2	159.2	249.6	113.6	161.1	191.9	154.7	132.7	131.6	157.5	152.3	0.266979	0.215949	0.114285	-0.0374813	-0.0400801	-0.123518	-0.241076	-0.285578	0.650402	0.605917
4250750	2.30822	1.20678	2.30822	up	1.85937	0.894815	1.85937	up	-1.3181	-0.398456	1.3181	down	-1.06178	-0.0864887	1.06178	down	1670.4	1410.6	894.5	1978.9	2557.7	2834.4	949.2	2330.7	242.8	451.9	525.5	576.7	577.5	589.4	877.6	521.6	881.6	739.5	934.4	504.2	630.4	686.7	1016.4	0.986926	0.810345	0.0812921	0.939104	1.22857	1.23295	0.542096	1.03113	-1.44162	-0.327749
2060435	-1.47982	-0.565419	1.47982	down	-1.32722	-0.408402	1.32722	down	-1.50971	-0.594269	1.50971	down	-1.68329	-0.751286	1.68329	down	4254.1	4822.9	4618.3	4488.7	5353.9	4659.3	2486.5	3779.5	4461.9	2708.9	5211.1	4451	3218.6	3792.4	5493.9	3737.4	4504.5	3890.9	5558	6827	3891.8	7134	7164.6	-0.236024	0	-0.160725	-0.453444	-0.304638	-0.641969	-0.651839	-0.827462	0.392382	-0.20693
1190386	1.05661	0.0794433	1.05661	up	-1.50991	-0.59446	1.50991	down	-1.3942	-0.479436	1.3942	down	1.1443	0.194468	1.1443	up	183.9	156.5	140.1	157.2	154.2	164.3	128.6	160.3	128.5	135.6	169.8	149.2	122.1	135	123.5	196.7	309.5	159.8	340.5	174.7	165.7	177.8	202.3	0.156182	0.11382	-0.0354719	0	-0.0660648	-0.127138	-0.0164385	-0.0326147	-0.106266	-0.0821338
160612	1.04121	0.0582545	1.04121	up	-1.57738	-0.657528	1.57738	down	-2.44652	-1.29073	2.44652	down	-1.48962	-0.574949	1.48962	down	312.5	364.6	472.9	491.3	505.8	718.8	291.8	411.4	348.6	281.9	260	303.3	602.1	237.5	337.3	381.4	544	623.7	1055.1	647.7	831	1053.8	628.7	-0.552167	-0.242446	0.0141716	-0.121044	-0.192618	0.272784	-0.263876	-0.346335	0	-0.285387
1570731	-1.08383	-0.116133	1.08383	down	-1.45915	-0.545131	1.45915	down	-1.81922	-0.863323	1.81922	down	-1.35128	-0.434325	1.35128	down	197	218.5	152	196.2	223.1	179	231.7	236.7	254.5	219.7	236.2	186	185.1	137.3	160.9	228.4	265.3	308.2	446.3	330.8	319.6	522.2	233.1	-0.294207	0	-0.511673	-0.317991	-0.285989	-0.555102	0.330842	-0.11308	0.3892	0.186393
4780152	1.10915	0.149451	1.10915	up	1.78496	0.835892	1.78496	up	1.3749	0.459326	1.3749	up	-1.17049	-0.227115	1.17049	down	281.2	465.4	373.6	328.8	406.7	563.2	261.2	488.4	255.3	302.7	245	309.2	330.2	227.8	281.7	167.5	221.6	250.8	179	157.9	187.4	275	206.8	-0.0748606	0.714166	0.31334	0	0.156561	0.586434	0.211492	0.483839	0.101594	0.46558
1780647	1.01294	0.0185463	1.01294	up	1.40818	0.49383	1.40818	up	2.32081	1.21463	2.32081	up	1.66942	0.739345	1.66942	up	1490.9	1339.5	1895.9	1983.9	2505	2426.8	1532.7	1816.6	1160.5	774.1	1060.9	1623	1528.8	1526.6	1124.5	949.8	1293.6	926.6	1114	310.9	492.1	1438.2	452	0	-0.0687437	0.313066	0.13014	0.37658	0.208076	0.385342	-0.0987081	0.177603	-0.294712
5340154	1.24805	0.319679	1.24805	up	1.0189	0.0270175	1.0189	up	-2.85745	-1.51473	2.85745	down	-2.33281	-1.22207	2.33281	down	157.9	431.6	147.5	152.9	170.8	267.9	202.7	337.4	131.9	135.1	166	267.5	139	157.8	130.3	153.2	226.2	260.5	256.8	370.4	479.2	300.8	543.8	-0.469924	1.15094	-0.305691	-0.368266	-0.309248	0.230595	0.380049	0.561561	-0.406704	-0.419546
3180086	-1.48247	-0.568007	1.48247	down	-1.47455	-0.56027	1.47455	down	-1.14133	-0.190712	1.14133	down	-1.14746	-0.198449	1.14746	down	5578	4202.3	4268.5	7112.2	7824.6	6291.1	4475.1	6874.2	6087.7	6073.1	6940.2	4050.3	4949.2	4426.7	6331	4281.9	7678.3	6743.9	8338	5009.8	5233.5	8804.8	6633	-0.321147	-0.636786	-0.747222	-0.228706	-0.268703	-0.708035	-0.233026	-0.470903	0.351092	0.44894
1260609	1.22371	0.291262	1.22371	up	1.72968	0.790505	1.72968	up	1.40057	0.486014	1.40057	up	-1.00921	-0.013229	1.00921	down	280.3	259.5	337.1	411.7	305.5	428.7	217.7	337.3	169.2	246.9	219.5	213.4	300.2	239.6	158.3	124.6	171.1	193.8	240.5	121.9	182.5	206.2	137.8	0.267967	0.282894	0.528104	0.622683	0.141036	0.600472	0.289752	0.372595	-0.268769	0.446115
2680202	1.23573	0.305362	1.23573	up	1.59122	0.670134	1.59122	up	2.07121	1.05048	2.07121	up	1.60849	0.685703	1.60849	up	1368.3	2364.8	2677.9	2796.4	3149.7	3800.6	1619.3	3395.8	1397.4	1111.7	1154.5	1635.6	1543.7	1401.4	1417	881.7	1277.8	1317.9	1800.8	350.9	793.1	1072.7	788.5	-0.377491	0.494004	0.585485	0.36958	0.448771	0.586113	0.199416	0.49228	0.188555	-0.0209093
7650273	3.08056	1.62319	3.08056	up	-1.00338	-0.0048691	1.00338	down	-4.05629	-2.02016	4.05629	down	-1.3123	-0.392099	1.3123	down	929.2	576.8	2208.4	2252.7	1960.7	2686.1	1746.1	2254.1	449.7	192.5	470.1	473.2	473.5	262.8	529.4	836.8	1336.6	1245.3	2325.5	870.5	1655.3	2454	1474.5	-0.598039	-1.20067	0.626389	0.388986	0.116963	0.408485	0.621312	0.244423	-1.19094	-2.54818
4570239	1.59489	0.673457	1.59489	up	1.99942	0.99958	1.99942	up	1.1671	0.222925	1.1671	up	-1.07415	-0.103198	1.07415	down	407.4	321	555.9	384.4	387.5	326.6	253.1	420.1	204.8	145.2	209.4	184.4	183.5	315.6	179.2	149.4	202.2	211.5	147.8	158.2	137.5	260	136.5	0.809638	0.604751	1.24459	0.57397	0.483925	0.314589	0.548814	0.691405	0.103923	-0.458124
4150110	1.3675	0.451543	1.3675	up	1.59957	0.677685	1.59957	up	1.53306	0.616416	1.53306	up	1.31064	0.390274	1.31064	up	490.4	469.5	384.5	616.4	502	691.8	451.7	716.9	263.1	307.4	299.5	256.8	285	384.5	312.4	301.4	388.2	285.7	217.6	176.3	211.8	216.1	182.3	0.325961	0.372375	0	0.451455	0.0727396	0.493318	0.62695	0.606677	-0.20019	0.141491
1470725	1.11317	0.154678	1.11317	up	-1.62785	-0.70297	1.62785	down	-1.98581	-0.989725	1.98581	down	-1.09587	-0.132076	1.09587	down	1681.2	1558.7	1863.2	1526	2331	3141.3	1093.8	3078.2	1245.4	1060.6	1293.7	1811.3	1404.8	775.3	880.1	1494.5	2511.1	2454.1	4091.9	1714.5	3048.3	3015.1	1881.3	-0.165887	-0.20283	-0.0618458	-0.575945	-0.0640736	0.218544	-0.435971	0.247459	-0.0662432	-0.181884
50167	-1.04717	-0.0664972	1.04717	down	-1.03241	-0.046019	1.03241	down	-1.08055	-0.111762	1.08055	down	-1.09599	-0.13224	1.09599	down	159.3	130	125.9	136.7	131.7	160.1	116.6	145.1	113.2	133.7	163.1	146.3	127.7	124.5	129.2	126.5	166.7	128.9	147.4	134.5	140.5	155.5	146.9	0	-0.0431829	-0.0624857	-0.061152	-0.140764	-0.0416789	-0.0711613	-0.0606089	-0.150033	0.020957
7150598	-1.22498	-0.292757	1.22498	down	1.43462	0.520672	1.43462	up	1.70056	0.766009	1.70056	up	-1.03341	-0.0474192	1.03341	down	307	247.5	228.8	271.4	347.9	236.3	224.1	195.4	304.5	306.8	356.3	229.9	159.2	253.1	253.4	146.9	193.2	170.7	198.1	133.4	190.5	187.4	146.3	0.36608	0.191841	0	0.0775504	0.281385	-0.138415	0.302127	-0.318084	0.714453	0.806574
4920392	1.40445	0.490008	1.40445	up	-1.5842	-0.663758	1.5842	down	2.09948	1.07003	2.09948	up	4.67121	2.2238	4.67121	up	662.4	195	607.2	1038.3	994.8	668.5	328.2	846.2	217.1	452.1	284.7	336.3	260.3	345.3	430.9	559.1	1019.2	987.3	802.4	161.2	136.6	192.5	149.6	0.3005	-1.25453	0.177799	0.687304	0.553268	0	-0.27202	0.372218	-0.98822	0.320037
4730520	-1.05756	-0.0807389	1.05756	down	1.29839	0.376729	1.29839	up	1.29323	0.370983	1.29323	up	-1.06178	-0.0864842	1.06178	down	1794.5	1803.7	2058.2	2781.4	3115.6	3058.6	1665.5	2536.2	1665.7	1201.2	1882.7	1769.5	1756.7	1540.4	1592.9	805.5	1791.1	1490.2	1866.2	977	1392.6	1691	1233.6	-0.0980816	0	0.0802116	0.255006	0.329338	0.164139	0.132572	-0.0264769	0.318178	-0.00333977
1710600	1.15896	0.212837	1.15896	up	-1.26695	-0.341357	1.26695	down	-2.39938	-1.26266	2.39938	down	-1.63407	-0.70847	1.63407	down	658.9	838	795.5	734.9	1233.3	955.4	1057.9	526.1	627.1	412.7	622.4	417.9	445.7	685.2	490.7	752.6	895.6	787.6	1198.9	1424.2	1041.2	1412.2	1217.1	-0.353974	0.0756912	-0.0860424	-0.417416	0.203864	-0.19247	0.685025	-0.886107	0.0906115	-0.474897
4760224	1.14495	0.195281	1.14495	up	1.69776	0.76363	1.69776	up	1.53481	0.618063	1.53481	up	1.03506	0.0497137	1.03506	up	280	288.6	147.3	382.7	294.9	402.7	178.6	361.3	175.9	195.5	251	149.6	280.5	195.8	237.9	145.7	187.2	134	157.4	126.2	135.5	132.8	159.7	0.265107	0.425582	-0.497574	0.529012	0.0986643	0.518327	0.00610209	0.460934	-0.206931	0.0230494
6020358	2.88286	1.5275	2.88286	up	3.88869	1.95928	3.88869	up	-1.29758	-0.375822	1.29758	down	-1.7503	-0.807606	1.7503	down	3682	3234.3	3195.1	5030.8	4439.3	4068.7	1888	2688.4	834.1	811	983	602.6	831.8	1496.3	386.4	558.7	779.5	1079.4	531.9	1198.1	938	2208.5	513.3	1.50549	1.4167	1.30182	1.6942	1.39627	1.15267	0.909603	0.631391	-0.063076	0
430025	-1.00426	-0.00613028	1.00426	down	1.86144	0.896421	1.86144	up	2.53277	1.34072	2.53277	up	1.35488	0.438166	1.35488	up	789.7	775.7	608.4	1596.7	696.4	1169.9	569.7	969.8	440.5	542.3	747.6	779.7	479.4	725	687.6	365.4	432.4	599.2	249.9	214.2	282.6	283.9	233.6	0.380894	0.437155	0	1.11476	-0.120907	0.542937	0.303951	0.368276	-0.0107775	0.441043
1190047	-1.98284	-0.987566	1.98284	down	1.48313	0.568645	1.48313	up	1.15889	0.212744	1.15889	up	-2.5376	-1.34347	2.5376	down	408.9	1062.9	690.3	246.2	944.6	942.5	390.2	744.1	748.1	734.9	793.7	1291.7	1053.9	710	997.6	288.8	337	301.9	651.4	590.4	807.1	993.7	796.5	-1.07575	0.362789	-0.338587	-1.85966	-0.221409	-0.262818	-0.735142	-0.501262	0.300067	0.38623
5290475	1.33869	0.420819	1.33869	up	1.66367	0.73437	1.66367	up	1.396	0.481295	1.396	up	1.1233	0.167744	1.1233	up	3848.2	4103	3796.1	3258.7	4709.1	7256.3	3836.5	7419.6	1703.9	1570.5	2321	3028.3	3131.8	2404.4	2049	1656.6	2919.6	1714.3	2543.9	1115.8	1576.9	2417	1802.2	0.419793	0.596307	0.370946	-0.0918198	0.344723	0.796089	0.756558	0.888703	-0.212872	-0.208574
4060369	1.04201	0.0593723	1.04201	up	-1.07854	-0.109079	1.07854	down	-1.31735	-0.397641	1.31735	down	-1.17218	-0.22919	1.17218	down	171.8	180.6	158.8	173.6	161.1	206	136.2	167.3	135.4	155.6	186.7	162.7	133.5	133.5	145.3	163.3	224.2	177.5	185.2	183.1	160.9	214.7	188.3	-0.102478	0.201508	-0.00328493	0.000746727	-0.137587	0.128917	-0.00909328	-0.0754104	-0.154576	0.0301547
3610332	2.6516	1.40686	2.6516	up	3.06161	1.61429	3.06161	up	6.81495	2.7687	6.81495	up	5.90229	2.56127	5.90229	up	7189.9	6152.1	6612.9	8922.9	8555.7	12526	6362.3	9408.6	1795.7	2292.5	2204.6	1614.1	3174.3	1647.3	1314.3	1930.5	2884.2	2689.1	1157.7	390.2	297.3	362	201.1	1.19776	1.04821	1.13447	1.29094	1.09292	1.40354	1.48905	1.23044	-0.186403	0.294126
990601	-1.64631	-0.719236	1.64631	down	1.04539	0.0640358	1.04539	up	1.8805	0.911115	1.8805	up	1.09266	0.127842	1.09266	up	180.1	128.9	240.4	138.1	194.1	171.6	118.4	173.7	185.8	185.2	385.7	276.3	286.2	161.5	239.7	143.6	189.3	147.8	142.2	131.3	137.1	132.5	124.3	0.0551448	-0.239448	0.551539	-0.229753	0.0763445	-0.116571	-0.227465	0.0315747	0.352974	0.39185
1090725	1.0239	0.0340816	1.0239	up	-1.46659	-0.552468	1.46659	down	-1.06369	-0.0890815	1.06369	down	1.41173	0.497468	1.41173	up	167.9	151.8	131.4	149.8	148.3	163.3	120.5	159.7	147.7	130.8	170	140.1	122.3	116.5	124.4	217.6	270	143	278	136.2	141	157.3	138.4	0.0287833	0.133439	-0.05967	0	-0.0465837	-0.0728321	-0.0756002	0.0248876	0.128426	-0.0724869
2320735	-1.55346	-0.635483	1.55346	down	-1.39354	-0.478751	1.39354	down	-1.27023	-0.345091	1.27023	down	-1.416	-0.501823	1.416	down	159.1	151.2	189.4	171	193.9	156.1	121.7	158.1	229.2	163.6	202.2	202.4	231.5	292.3	256.9	169.6	231.5	157.2	438.6	236.2	315.9	313.2	223.1	-0.460286	-0.269588	-0.0198517	-0.238036	-0.20085	-0.537797	-0.455855	-0.388896	0.448216	-0.103472
380397	-1.02332	-0.0332584	1.02332	down	-1.23368	-0.302964	1.23368	down	1.0551	0.0773824	1.0551	up	1.27199	0.347087	1.27199	up	158.3	132.5	131.9	140.2	139.2	152.7	111.6	156.1	129.3	143.3	165.7	146.4	113.9	119	115.9	166.9	188.4	153	198.9	112.7	136.3	129.8	125.7	0	-0.00284243	0.0161619	-0.0176911	-0.0558839	-0.10216	-0.134131	0.059329	0.0349951	0.136733
1260110	-1.31877	-0.399193	1.31877	down	-1.52141	-0.605407	1.52141	down	-1.60313	-0.68089	1.60313	down	-1.38961	-0.474676	1.38961	down	9949.7	10570.7	10249.1	14036.1	14239.7	11381.7	5124.5	8704.2	8631.3	8130.4	9795.6	7573.6	9875.8	7606.6	7228.9	7169.6	12981.5	11863.6	18826.5	8685.9	12155.2	20664.9	17105.4	-0.284297	0	-0.207368	-0.0340967	-0.111612	-0.648992	-0.798138	-0.824383	0.145004	0.122073
6560327	-1.13133	-0.178022	1.13133	down	-2.26137	-1.1772	2.26137	down	-2.93712	-1.5544	2.93712	down	-1.4694	-0.555226	1.4694	down	178.9	134.4	298.7	140.9	175.2	213.5	130.6	378	121.7	246.7	277	260.5	119.1	159.2	211.3	386.4	636.6	411.1	308.8	327.3	695.7	311.8	1114.1	-0.65592	-0.868489	0.136096	-0.899248	-0.712326	-0.464038	-0.737877	0.286484	-0.931654	0.210799
6290452	1.03622	0.0513313	1.03622	up	-2.533	-1.34085	2.533	down	-1.30764	-0.386963	1.30764	down	2.00724	1.00521	2.00724	up	546.1	544.1	190	416.1	322.7	275	237.5	433.9	238.3	219.4	251.7	234.3	381.5	376.2	295.6	541.4	912.5	1211.1	709.2	208.9	345.7	407.6	534.2	0.491116	0.572103	-0.890569	-0.0514727	-0.474347	-0.615239	-0.274282	0	-0.360693	-0.455125
5310328	2.12192	1.08537	2.12192	up	1.42603	0.512007	1.42603	up	1.2244	0.292077	1.2244	up	1.8219	0.865443	1.8219	up	632.1	795.8	675.6	930.1	695.6	1600.2	696.4	573.5	220.9	274.4	423.8	231.7	260.2	208.1	396.4	285	494.6	685.7	559.1	132.2	325.9	228.9	328.4	0.372941	0.78697	0.461696	0.652354	0.188837	1.26582	0.884463	0	-0.82267	-0.384872
5910053	1.02906	0.0413259	1.02906	up	1.44695	0.533011	1.44695	up	1.19356	0.255269	1.19356	up	-1.17806	-0.236416	1.17806	down	4707.3	3895.7	4128	6011.2	5250.8	8042.6	3906.2	6819.5	3114.2	2682.8	3577	3321.6	3339.7	3588	3271.3	2107.2	2868.6	2787.4	3500.6	2461.9	2512.4	3348	2837.7	0.20081	-0.0334196	-0.0794153	0.205822	-0.0746374	0.362217	0.241588	0.227221	0.132145	0.0390959
1990278	-1.21243	-0.277904	1.21243	down	-1.93965	-0.955797	1.93965	down	-1.5008	-0.585729	1.5008	down	1.06597	0.0921638	1.06597	up	433.8	268.3	360.1	270.3	286.8	314.5	315	285.8	308.4	245.4	398.1	389.9	224.6	344.7	302.8	428	591.6	592.5	695.3	341.5	382.6	712.8	481.3	0.0411091	-0.494614	-0.212202	-0.72203	-0.758695	-0.592135	0	-0.658806	-0.0617533	-0.391637
430240	1.16213	0.216769	1.16213	up	-1.85179	-0.888922	1.85179	down	-1.09515	-0.13113	1.09515	down	1.96504	0.974561	1.96504	up	151.9	282.2	122.1	137.1	194.3	150.7	120.6	144.1	123	124.4	151.3	128.8	111.9	108.3	118.3	328.9	336	170.3	344.8	136.5	127.2	142	134.8	-0.0162926	1.09755	-0.0518947	-0.000611782	0.316072	-0.0749702	0.0430856	-0.013742	0.0180106	-0.0300755
3890630	1.25057	0.322584	1.25057	up	1.30314	0.38199	1.30314	up	1.07183	0.100071	1.07183	up	1.02859	0.0406647	1.02859	up	237.1	167.9	191.7	243.6	206.3	239.3	153.2	214.7	133.1	149.4	161	148.2	129.9	157.7	163.7	123.1	194.3	145.3	168.8	136.6	138.9	138.9	139.4	0.489537	0.136671	0.259911	0.431314	0.127382	0.354933	0.224216	0.268669	-0.134065	0
6280240	-1.23979	-0.310094	1.23979	down	1.19167	0.252983	1.19167	up	2.78367	1.47699	2.78367	up	1.88415	0.91391	1.88415	up	575.7	958.6	407.4	810.2	1359.3	689.3	766.8	854.2	596.6	648.9	924	847.6	440.8	613.3	820.2	399.2	600.6	420	910.7	159.6	282	323.4	313.9	-0.249979	0.57989	-0.719801	0	0.626178	-0.317463	0.518665	0.0318775	0.295058	0.528496
3140044	-1.39874	-0.484128	1.39874	down	1.05786	0.0811434	1.05786	up	1.34973	0.43267	1.34973	up	-1.09627	-0.132601	1.09627	down	203.7	211.1	205.5	235.5	287.3	199.2	193.2	208.9	247	267.5	295.4	227.1	245.1	247.3	291.6	187	208.4	200.4	230.5	166.5	177.1	216.7	209.1	-0.193583	0	-0.105736	-0.0579972	0.0648551	-0.330012	0.119	-0.212069	0.381059	0.590389
1660703	3.37823	1.75627	3.37823	up	2.84539	1.50863	2.84539	up	1.05262	0.0739886	1.05262	up	1.24974	0.321627	1.24974	up	208.8	465.9	707.9	1044.8	704.6	874.8	497.3	586.3	113.9	145.1	156.5	170.5	127.8	122.7	149.4	146.4	180.5	294.6	147.2	124.1	124	176.7	118.2	0.215771	1.43071	1.92412	2.22102	1.5969	1.85761	1.82378	1.41874	-0.416513	-0.127884
6590050	-1.00902	-0.0129603	1.00902	down	-1.36242	-0.446169	1.36242	down	-1.00064	-0.000928248	1.00064	down	1.34936	0.43228	1.34936	up	153.8	128.1	114.9	140	133.5	162.2	124.3	155	139.1	122.2	157.5	157.1	115.7	108.1	115.9	179.3	239.9	167.4	180.6	122	123.1	139.3	138.5	-0.0247273	-0.0377679	-0.172832	0	-0.0932121	0.00714159	0.0711498	0.0677323	0.14402	-0.084475
1170307	-1.05907	-0.0827993	1.05907	down	1.03713	0.052591	1.03713	up	-1.13853	-0.187178	1.13853	down	-1.25055	-0.322568	1.25055	down	204.2	179.2	157.5	181.6	204.5	201.5	142.8	194.7	170	182.1	212.8	179.8	149.5	173.2	168.6	152.3	211.7	157.9	204.6	174.2	187.3	206.5	195.8	0.0810437	0.0509453	-0.150084	-0.0855317	-0.063067	-0.0418978	-0.0676832	-0.0238595	0.00671196	0.165791
3870095	-1.18683	-0.247114	1.18683	down	2.32994	1.22029	2.32994	up	2.23132	1.1579	2.23132	up	-1.23929	-0.309512	1.23929	down	788.1	950.9	1201.5	1537.5	1306.7	1449.9	898.3	1019.4	707.5	742.8	1089.9	1236.7	753	893.1	1264.6	202.5	338.8	794.1	603.4	279.1	513.6	746	346.5	-0.360425	0	0.232036	0.325963	0.00349522	0.0898743	0.180009	-0.312583	0.00229645	0.189087
5360110	-1.03619	-0.0512918	1.03619	down	-1.03358	-0.0476522	1.03358	down	-1.74764	-0.805405	1.74764	down	-1.75205	-0.809045	1.75205	down	230.7	130.9	223.5	189.7	179.3	161.8	137.6	153.8	156.9	153.6	245.3	143	195.6	130.8	137.5	178.8	219.5	150.3	163.9	179.4	301.6	270.9	360.8	0.372876	-0.302467	0.374066	0.0716844	-0.0847726	-0.296786	-0.024694	-0.243733	0	-0.0264769
650092	1.38523	0.470121	1.38523	up	1.32164	0.402326	1.32164	up	1.38053	0.465227	1.38053	up	1.44696	0.533021	1.44696	up	2976	2429.2	3158.3	4127.3	3493.4	6106.6	2245.7	5152.1	1558.9	1675.1	1610.4	1683.3	1511.2	1835	1950.6	1599	2682.6	1983.1	2253.5	1111.4	931.5	1690.6	1491.2	0.25638	0.0381746	0.296592	0.43493	0.107385	0.692795	0.20156	0.55088	-0.155153	0.0695114
2230541	-1.48507	-0.570531	1.48507	down	-1.7397	-0.798838	1.7397	down	-1.36027	-0.443893	1.36027	down	-1.16118	-0.215585	1.16118	down	192.5	225.5	121.3	149.3	215.3	181.9	117.3	272.9	192.9	272.4	269.4	285.1	172.3	263.3	188.2	205.1	370.8	441.4	283.1	292.7	387.2	299	248.5	-0.393456	-0.0158925	-0.875302	-0.70002	-0.387646	-0.586242	-0.817525	0	-0.160897	0.514424
270639	2.37012	1.24496	2.37012	up	1.04676	0.0659299	1.04676	up	-2.1482	-1.10313	2.1482	down	1.05402	0.0759032	1.05402	up	1029.2	1230.9	1729.8	2293.4	2065.2	3368.1	765.6	3239.4	464.2	351.5	414.6	531.6	565.8	641.6	784.9	1113.2	1420.4	1386.7	1530.3	809.8	823.6	2110.3	1108.1	-0.380849	-0.0681944	0.306815	0.479042	0.250862	0.805906	-0.463822	0.80467	-1.08558	-1.41344
4290673	1.41181	0.497541	1.41181	up	-1.20367	-0.267437	1.20367	down	-2.82916	-1.50038	2.82916	down	-1.66486	-0.735397	1.66486	down	217.9	240.9	145.5	360.6	310.5	170.2	340	174.4	149	139.6	158.3	153.9	134.8	149.8	160.1	218.6	297.4	372.5	256.5	209.7	468.5	850	294.2	-0.0577879	0.218462	-0.475972	0.492834	0.198845	-0.559071	0.967713	-0.392596	-0.411627	-0.526053
270241	1.01792	0.0256247	1.01792	up	-1.07443	-0.103576	1.07443	down	-1.09923	-0.136497	1.09923	down	-1.00507	-0.00729668	1.00507	down	150.5	121.7	119.9	136.5	145	150.8	108.7	135.6	109.8	120.1	157	126.8	113	111	111.4	128.6	167	131.6	142.4	131.4	129.2	135.6	136.9	0	-0.0623159	-0.0493722	0.0233731	0.0725355	-0.044023	-0.1017	-0.0723147	-0.101871	-0.053544
5290367	1.08384	0.116152	1.08384	up	1.9651	0.974601	1.9651	up	2.05361	1.03816	2.05361	up	1.13266	0.179716	1.13266	up	846.5	664.4	525.9	974.2	1265.7	1827.8	679.7	1303.6	569.2	663.7	797.3	637.2	436	775.8	507.2	311.7	446.8	360.1	570.8	296.3	338.1	318.5	281.5	0.272052	0	-0.424376	0.194047	0.493775	0.918752	0.326793	0.532555	0.172073	0.522339
5810717	1.10716	0.14686	1.10716	up	1.11203	0.153201	1.11203	up	1.08028	0.111399	1.08028	up	1.07554	0.105058	1.07554	up	200.4	187.5	175.8	225.1	219.9	229.6	161.2	219.1	156.5	152.4	196.6	177.4	155.2	169.1	147.8	153.1	202.7	184.6	198.5	143.4	144.3	147.2	162.2	0.0765805	0.141387	0	0.183041	0.0425191	0.151559	0.149715	0.13739	-0.083137	-0.12064
20612	-1.21437	-0.280214	1.21437	down	1.4705	0.556306	1.4705	up	1.96457	0.974216	1.96457	up	1.10015	0.137696	1.10015	up	2907.4	3151.7	2478.9	2313.2	2998.3	4989.1	3916.9	4328.3	2626.2	2150.3	2843.4	2456.9	1907.8	3648.8	3355.9	1341.3	2043.4	2057.5	1779.4	831.1	1971.2	1603.3	1483.4	0.161881	0.343023	-0.0674772	-0.439634	-0.168773	0.368151	0.915199	0.291233	0.590431	0.382241
6450139	-1.0588	-0.0824267	1.0588	down	-1.10216	-0.140337	1.10216	down	1.09556	0.131663	1.09556	up	1.14043	0.189573	1.14043	up	146.2	122.5	126.3	135	130.9	143.9	109.9	136.8	118.9	129.1	161.2	129.5	114.6	123.2	125.2	132.5	166.4	127.2	152.1	111.2	116.4	119.6	122.6	-0.0182757	-0.026731	0.0534868	0.0326314	-0.0385547	-0.0887852	-0.0581861	-0.0348315	0.0270767	0.0800028
7210255	-1.07231	-0.100724	1.07231	down	-2.26984	-1.18259	2.26984	down	-1.05781	-0.0810814	1.05781	down	2.00109	1.00078	2.00109	up	147.6	144.6	132.2	150.5	191.4	180.4	125.3	159.3	143.4	197.2	200.9	137.2	134.7	123	124.4	224.5	283.6	278.2	890.9	129	179.3	123.5	208.4	-0.25263	-0.0115962	-0.127613	-0.0701537	0.107737	0.0178714	-0.0812826	-0.0558476	0.0144801	0.54507
50181	-1.013	-0.018636	1.013	down	-1.85501	-0.891424	1.85501	down	-1.19206	-0.253455	1.19206	down	1.53617	0.619333	1.53617	up	156.6	135.2	130.7	138.1	189.6	166.3	127.1	157.8	135.6	163.7	183.6	124.1	125.3	130.1	115.4	191.2	236	259.9	581.7	134.7	164.6	146.4	212.1	-0.112377	-0.0657249	-0.0926285	-0.133287	0.14973	-0.0698829	-0.00326157	-0.0191321	-0.0021615	0.270309
1170468	-1.13251	-0.179522	1.13251	down	1.22398	0.29158	1.22398	up	2.43409	1.28338	2.43409	up	1.75599	0.812281	1.75599	up	598.6	393.2	318.4	855.5	709.5	758.4	461.2	737.3	561.5	511.6	502.8	577.2	377.5	470.6	395.4	285.4	454.4	483.6	499	143.4	296.9	170.8	273.4	0.203307	-0.265305	-0.656967	0.465277	0.133516	0.203899	0.247074	0.232443	0.587103	0.575233
1770273	-1.56453	-0.645732	1.56453	down	1.04541	0.0640672	1.04541	up	1.5269	0.610608	1.5269	up	-1.07117	-0.0991907	1.07117	down	259.4	246.6	245.2	381.9	458.6	273.9	199.6	386	386.7	285.7	509.2	466	325.7	381.6	287.2	215.3	297.4	217.2	400.4	208.5	230.7	347.1	220.6	-0.365267	-0.310583	-0.41241	0	0.128633	-0.458852	-0.360024	0.0170584	0.604276	0.179191
6770064	1.07231	0.100723	1.07231	up	1.02795	0.0397702	1.02795	up	-1.11085	-0.15167	1.11085	down	-1.0649	-0.0907176	1.0649	down	151.4	127.5	136.5	136.6	140.3	167.9	124.6	150.1	115.6	119.7	148.4	135.4	111.6	113.5	116.2	119.3	162.8	125.6	144.7	132.5	131	140.4	142.9	-0.0154338	-0.012507	0.116256	0	0.00661516	0.0926647	0.10794	0.051898	-0.0597167	-0.0834098
6590097	-1.00973	-0.0139634	1.00973	down	-1.61025	-0.687282	1.61025	down	1.08406	0.116445	1.08406	up	1.72879	0.789764	1.72879	up	149.9	133.8	123.1	150	145.9	152.9	120.1	151.8	130.5	137.5	156	134	114.6	128.9	121.1	208.3	269.1	325.2	140.5	125	122.7	120	118	-0.0699024	0.0254459	-0.0734978	0.0848179	0.016355	-0.0876656	0.00158072	0.0292611	0.0591612	0.0852799
3520408	1.21727	0.283645	1.21727	up	-1.68254	-0.750643	1.68254	down	-2.38651	-1.2549	2.38651	down	-1.16523	-0.220612	1.16523	down	168.7	155.4	157	141.5	163	310.1	167.8	200.4	123.8	146.5	150	132	121.9	156.9	119	167.6	237.4	589.3	430.4	238.8	635	232.6	232.3	-0.237222	-0.108605	-0.113844	-0.350085	-0.226701	0.524286	0.225433	0.0545616	-0.365076	-0.17187
1230338	-1.88592	-0.915265	1.88592	down	1.57264	0.653187	1.57264	up	1.00706	0.0101438	1.00706	up	-2.94508	-1.55831	2.94508	down	700	1791.7	1061.4	494.8	1740.3	1255.9	636.5	1459.4	1205.1	999.3	1376.7	2282.7	1429	1150.5	1465.6	367.3	513.1	485.4	1123.8	892.5	1479.1	1951.5	1484.3	-1.0382	0.392004	-0.453332	-1.71135	-0.0824461	-0.60004	-0.78485	-0.339464	0.278378	0.132078
5910189	1.48105	0.566617	1.48105	up	1.54122	0.624075	1.54122	up	1.30092	0.379529	1.30092	up	1.25012	0.322071	1.25012	up	4659	3081.2	4378.7	3877.1	6196.3	8643.7	3433.7	7669.6	1977.2	2051.5	1967	2049.1	2282.7	2192.9	2946	1997.4	2715.8	2636.3	2719.8	1315.4	1483.7	3052.4	1478	0.581428	0.04317	0.40957	0.0224867	0.536398	0.901455	0.45897	0.802035	-0.0971966	0.0519304
5810132	-1.0158	-0.0226169	1.0158	down	-1.2926	-0.370274	1.2926	down	1.06196	0.0867298	1.06196	up	1.35134	0.434387	1.35134	up	180.5	128.1	141.6	158	135.4	169.5	119.5	133.2	133.8	126.8	157.7	141.9	137.3	131.1	128.8	177.7	228.1	160	204.7	126.5	129.2	133.6	128.3	0.196196	-0.112693	0.057642	0.0848885	-0.149244	0	-0.0746918	-0.230242	0.0220313	-0.103736
4070538	1.15258	0.204868	1.15258	up	1.78137	0.832987	1.78137	up	1.60839	0.68562	1.60839	up	1.04066	0.057502	1.04066	up	568.7	673	897.7	1185.7	1156.8	950.5	581.1	898.9	425	289.2	733.3	678.4	774	523.7	468.8	261.9	370	550.6	561.9	316.2	295.2	367.9	353.7	-0.10323	0.227366	0.546336	0.6826	0.576047	0.262563	0.320273	0.273459	-0.0715561	-0.609624
6250541	-1.99475	-0.996209	1.99475	down	1.12886	0.174869	1.12886	up	1.95227	0.965156	1.95227	up	-1.15342	-0.205922	1.15342	down	833.9	811	841.6	1053.7	1734.4	696.9	642.7	1257.3	1772.2	816.5	1536.9	1819.8	1161.4	1114.6	1289.1	369.1	585.6	843.8	1381	547	634.1	1211.9	580.9	-0.12357	-0.0872107	-0.124755	-0.053772	0.566299	-0.714981	-0.121957	0.107769	1.47633	0.471213
2140192	1.00246	0.00354935	1.00246	up	1.16245	0.217163	1.16245	up	1.66047	0.731593	1.66047	up	1.43195	0.517979	1.43195	up	2390.7	2268.7	2922.2	3388.5	3659.9	4727.1	1749.7	3553.9	1726.9	1580.6	2316.6	2385.3	2060	1910.1	2024.1	1481.1	2266.8	1982.3	2451.2	1144.5	933.1	2133	1033.7	-0.0459661	-0.0296202	0.240365	0.171357	0.198182	0.388397	-0.166319	0.0986805	0.0156927	0.00370502
6020026	1.09626	0.132592	1.09626	up	1.73631	0.796021	1.73631	up	1.76915	0.82306	1.76915	up	1.117	0.159631	1.117	up	805	928.1	975.3	1071.5	955.1	1297.4	512.9	1055	657.8	596.6	775.9	476.1	605.9	627.2	509.7	419.8	552	487.2	381.1	283.6	243.2	396.6	539.4	0.0929451	0.388298	0.352559	0.240071	0	0.363855	-0.148084	0.146628	0.318825	0.271471
1090022	1.1662	0.221819	1.1662	up	2.52318	1.33524	2.52318	up	2.81057	1.49086	2.81057	up	1.29903	0.37744	1.29903	up	616.6	1156.7	584.2	1065.3	1216.6	592.8	383.7	873.6	522.7	150	666.4	701.3	407.5	902	509.6	164	226.2	351.8	464.8	158.8	181.8	255.7	143.8	0.252223	1.23256	0.176004	0.774883	0.881403	-0.104657	-0.014636	0.470065	0.480902	-1.54655
4490301	1.23906	0.309248	1.23906	up	1.17751	0.235742	1.17751	up	1.28758	0.364661	1.28758	up	1.35488	0.438167	1.35488	up	3997.9	3990.6	5352.2	4534.5	5726.5	6589.2	3515.5	6613.4	2068.2	2639.8	2753	2396.6	2531	2629.1	3314.9	2156.8	3572.5	4346.3	3330.3	1522.6	2478.2	2064.9	2391.8	0.108324	0.172156	0.487288	0	0.213501	0.253876	0.24814	0.348907	-0.258561	0.188447
2900592	-1.067	-0.0935574	1.067	down	5.07376	2.34305	5.07376	up	6.45473	2.69036	6.45473	up	1.1923	0.253746	1.1923	up	2627.6	1607.6	1273.7	3342.1	1910.2	3395.4	1619.7	2496.1	1443.3	1497.2	1947.1	1683.3	1829.7	1415.7	1159.8	247.2	295.4	744.2	326.9	153.8	172	349.3	500.5	0.630333	0	-0.42234	0.682537	-0.173983	0.503636	0.268271	0.124942	0.287021	0.476957
4180577	1.0649	0.0907122	1.0649	up	2.55314	1.35227	2.55314	up	4.15017	2.05317	4.15017	up	1.73101	0.791611	1.73101	up	4477.6	5156.1	5825.7	7203.7	7376.8	8458.5	4862.1	9690.5	3397.4	2824	4297.6	4216.5	5136	4291	3642.1	1215.3	2489.9	2126.6	2346.8	281.5	3160.7	1071.5	988.8	-0.174985	0.0647325	0.16205	0.248584	0.109839	0.202345	0.351876	0.514561	0	-0.171791
5360402	-1.05346	-0.075132	1.05346	down	-1.52284	-0.60676	1.52284	down	-2.11271	-1.0791	2.11271	down	-1.46152	-0.547469	1.46152	down	1765.4	832.6	1647.1	2591	2149.2	1755.6	1059.2	1630.3	903.9	1479	950.8	943.8	1375.5	1290.1	1222.1	1252.3	2397.9	2451.7	2064.6	1649.5	3413.5	2183.6	2888.4	0	-0.98874	-0.128347	0.272379	-0.0680637	-0.449485	-0.369448	-0.48132	-0.417678	0.400651
510368	-1.30917	-0.388649	1.30917	down	2.38972	1.25684	2.38972	up	2.88756	1.52985	2.88756	up	-1.08345	-0.115639	1.08345	down	447.5	349.1	367.6	615.1	929.3	1135.8	911.1	881.9	886.1	736.9	1274.4	571.5	268.4	471.6	506.6	182.2	249.4	343	235.9	245.9	231.6	280.1	154.1	0	-0.231441	-0.269001	0.238874	0.701714	0.936557	1.36677	0.680642	1.50906	1.34049
3710278	1.09425	0.129942	1.09425	up	1.69283	0.759433	1.69283	up	1.44879	0.534848	1.44879	up	-1.0678	-0.0946441	1.0678	down	1723	2405.3	2063.9	2782.1	2790.5	3046.6	1368.4	2900.8	1263.5	1161	1546	1505.8	1475.2	1282.9	1757.3	687.8	1079.6	1072.5	1852.8	742.4	847	1558.2	1112.8	-0.0677662	0.485047	0.162555	0.334997	0.255074	0.23857	-0.0617399	0.220534	0.0216465	0.0301075
4880369	-1.55806	-0.639747	1.55806	down	-1.10582	-0.14511	1.10582	down	1.0193	0.0275804	1.0193	up	-1.38229	-0.467056	1.38229	down	2719	1874.2	2113.2	3382.2	2739.3	2609	2232.4	2847.2	2195.5	1889.2	3252.8	3514.7	2766.1	2847.6	2142	1611.8	2880.1	1899.5	2757.9	1733.3	3150.9	2935.9	2843.7	-0.065649	-0.51874	-0.445098	-0.0474119	-0.423204	-0.626598	0	-0.459888	0.215291	0.0638466
2850192	1.10959	0.150031	1.10959	up	1.59121	0.670121	1.59121	up	2.22774	1.15558	2.22774	up	1.55347	0.63549	1.55347	up	2310.3	1599.4	1898.2	1566.8	2785.9	3153.1	2556.8	3411.9	1160.2	1146.2	1325.3	1836.5	1594.8	1508.6	1394.2	708.7	1064.8	1157.7	2216.3	583.5	575.7	1047.1	545.9	0.351959	-0.105186	0.0280027	-0.477797	0.246351	0.28936	0.838307	0.468872	-0.110628	0
990438	1.19789	0.260495	1.19789	up	1.53196	0.615382	1.53196	up	2.08263	1.05841	2.08263	up	1.62847	0.703521	1.62847	up	733.5	588.7	658.6	876.9	831.1	991.8	618.1	1125.9	604	347.3	507.3	400.8	567.6	518.9	426.2	315.9	484.3	491.4	527.9	210.2	340.4	377.1	122.7	0.329106	0.0979071	0.174554	0.33671	0.191054	0.387579	0.475268	0.607201	0.552874	-0.215961
3140110	-1.27622	-0.351877	1.27622	down	1.23633	0.306062	1.23633	up	2.3246	1.21698	2.3246	up	1.47329	0.559046	1.47329	up	1579.2	1646.7	1659.4	1822.3	2177.6	3711.5	1304.8	2787.1	1824.4	1690.5	1755.9	1749.2	1383.8	1725.4	1800.6	772.2	1309.4	1490.2	1824.4	374	632.3	1569.5	976	-0.10837	0.0301971	-0.0621958	-0.165636	0.0105162	0.621859	-0.0309076	0.253584	0.636325	0.634593
2600048	-1.73911	-0.798349	1.73911	down	-1.03079	-0.0437438	1.03079	down	1.18148	0.240589	1.18148	up	-1.42802	-0.514015	1.42802	down	154.8	186.5	142.7	168.6	232.2	177.7	134.9	167.8	317	199.5	190	336.2	240	232.3	324	161.6	204	158.9	174.3	188.8	214.6	288.2	178.1	-0.501153	0.0269446	-0.34397	-0.252231	0	-0.330668	-0.249125	-0.290923	1.00292	0.249743
2480671	1.03435	0.0487193	1.03435	up	1.50105	0.58597	1.50105	up	1.77494	0.827772	1.77494	up	1.22308	0.290522	1.22308	up	663.5	745.3	640	927.8	1101.2	1422.9	622.2	1180.8	561.5	447.6	503.9	695.3	689.6	592.9	828.5	419.1	571.3	515.8	496.7	313	330	314.7	453.4	0	0.256798	-0.0478554	0.214346	0.389264	0.682012	0.29647	0.485441	0.237138	-0.00295925
5550753	1.4531	0.539135	1.4531	up	-1.00403	-0.00580287	1.00403	down	-1.58012	-0.660037	1.58012	down	-1.08305	-0.115099	1.08305	down	4323.7	3307.5	3940.5	5722.4	6599.4	6062.6	3511.4	4396.8	1882.8	1333.7	1943.7	2019	2180.2	2868.6	2670.6	2517.8	3408.7	4758.8	4030.4	2520.7	3482.2	3372.6	3729	0.179775	-0.135992	0	0.26615	0.358164	0.0761738	0.201389	-0.219192	-0.456844	-0.850217
1300110	1.10386	0.142561	1.10386	up	1.17188	0.228825	1.17188	up	1.76	0.815575	1.76	up	1.65785	0.729311	1.65785	up	2093.5	2541	1901.9	3204.4	3498.2	4586.9	1755.4	4864.8	1640.8	1803.7	1651.5	1311.4	2283.6	2132.7	1485.7	1256.9	2078.9	2231.3	2352.9	762.9	1177.2	1537.8	794.3	-0.066	0.294231	-0.246913	0.24948	0.291049	0.514551	0	0.676755	0.0940599	0.375603
4540427	-1.70834	-0.772596	1.70834	down	-2.52618	-1.33696	2.52618	down	-1.37664	-0.461149	1.37664	down	1.07416	0.103214	1.07416	up	458	176	652	244.9	311.9	382.5	259.9	369.8	356.3	533.1	395.4	433.9	666.7	458.5	365.9	776.6	761	839.6	732	317.4	794.4	799.9	755.3	-0.147411	-1.33095	0.348581	-1.0992	-0.914732	-0.631122	-0.537025	-0.591082	-0.0820942	0.658037
5270646	-1.6043	-0.681948	1.6043	down	-2.08271	-1.05846	2.08271	down	-1.37559	-0.460055	1.37559	down	-1.05962	-0.0835409	1.05962	down	453	195.6	489.5	221	252.9	203.1	231	293	263.4	386.8	356.8	398.4	540.7	321.4	333.6	446.5	556	637.8	566.7	302.1	631.1	734.6	455.1	-0.0407124	-1.06095	0.0669107	-1.09788	-1.05356	-1.26352	-0.587217	-0.769062	-0.464218	0.257989
1170523	1.1231	0.167487	1.1231	up	2.29452	1.19819	2.29452	up	2.41048	1.26932	2.41048	up	1.17986	0.238616	1.17986	up	361.8	624	440.2	726.4	422.3	521.6	254.1	349.2	414.1	259.7	338.2	302.8	415.9	294.9	194.9	137.4	181	286	141	116.6	190.3	131.6	117.2	0.0761995	0.920299	0.35241	0.831478	0.0106354	0.299974	-0.020875	-0.118926	0.692329	0
4540195	1.03626	0.0513879	1.03626	up	-2.77278	-1.47133	2.77278	down	-3.47214	-1.79583	3.47214	down	-1.20841	-0.273107	1.20841	down	334.4	392.2	454.8	196	242.9	283.5	404	158.7	345.8	324	261.7	257.4	155.3	209	163.6	995	1155.3	763.7	388.7	770.1	750.1	533.5	1245.2	-0.330076	0	0.0900831	-1.10777	-0.974239	-0.733109	0.325775	-1.40815	0.121369	0.0956574
4900487	1.01266	0.0181571	1.01266	up	-1.04419	-0.0623781	1.04419	down	-1.13974	-0.188704	1.13974	down	-1.07786	-0.108169	1.07786	down	165	139.5	132.4	140.4	152.3	156.6	119.8	156.6	122.9	130.2	159.1	145.5	126.8	120.5	125.6	139	178.8	143.8	146.8	145.8	146.2	147.7	150.4	0.0198441	0.0310831	-0.0269222	-0.0643043	0.00517464	-0.113788	-0.0638571	0.0156894	-0.0785527	-0.0573626
1580349	-1.21305	-0.278635	1.21305	down	-1.06588	-0.0920439	1.06588	down	-1.43253	-0.518561	1.43253	down	-1.63032	-0.705152	1.63032	down	1589.2	1331.8	1922.6	2147.1	1679.1	2119.6	1458.9	2033.1	1264.4	1283.5	1578.5	2119	1674.4	1381	1041.8	1303.1	1795.1	1183.9	1913.1	1574	2512.2	2803.9	1834.6	-0.228681	-0.401725	0.0176868	-0.0791664	-0.496464	-0.275661	0	-0.27445	-0.0142279	0.128455
4540020	-1.77023	-0.823934	1.77023	down	1.46952	0.555345	1.46952	up	2.19382	1.13344	2.19382	up	-1.18578	-0.245836	1.18578	down	7523.3	4445.1	4886.5	6251.4	7655.3	6939.6	4098.7	4616	8478.8	5280.3	10074.1	7624.1	3448.9	6836.8	5595.5	1245.7	3106.1	4262.6	4640.3	1772.1	3505.8	4285.7	2928.7	0.625373	-0.0381622	-0.00732136	0.0850458	0.23399	-0.0429811	0.159276	-0.489884	1.38338	0.790546
4260592	-1.04531	-0.0639277	1.04531	down	-1.11138	-0.152349	1.11138	down	1.03759	0.0532428	1.03759	up	1.10318	0.141665	1.10318	up	137.7	122.4	116.1	128.8	131.4	145.2	114.7	131.8	113.3	123.1	155	130.7	116.2	114.5	118.9	130.3	153.2	139	145.1	121.5	120.5	115.6	121.9	-0.0915852	-0.00974417	-0.0563292	-0.0109406	-0.0144663	-0.0570807	0.0313811	-0.0697002	-0.0193586	0.0266089
6560075	1.27726	0.353055	1.27726	up	2.62591	1.39282	2.62591	up	1.18347	0.243023	1.18347	up	-1.73717	-0.79674	1.73717	down	1129.6	809.7	1122.2	1348.8	825.5	1134.2	454.8	479	314.7	355.4	606.3	515.6	515.3	625.9	617.2	211.4	274.5	390.7	339.1	268.4	565.2	416.6	516.5	0.809341	0.417106	0.790521	0.801852	0.0424242	0.430282	-0.0745459	-0.606875	-0.607289	-0.317405
3830767	1.00103	0.0014862	1.00103	up	-1.41747	-0.503315	1.41747	down	1.01064	0.0152664	1.01064	up	1.43402	0.520067	1.43402	up	140.6	123	119.6	127	132.8	139.2	106.5	135.5	105.7	115.4	143.8	118	128.2	108.6	107.6	173.5	247.5	161.7	146.7	114.4	115.6	117	120.3	-0.0199494	0.0372734	0.0289454	0.00954771	0.0387683	-0.082736	-0.0569901	0.00842237	-0.0681233	-0.0334868
1580075	1.11292	0.154352	1.11292	up	1.47265	0.558415	1.47265	up	2.48548	1.31352	2.48548	up	1.87834	0.909462	1.87834	up	583.6	749.4	994.6	920.3	1463.1	868.6	623.1	1213.2	585.2	572.3	452.7	495.1	595.9	693.4	639.4	382.2	474.1	804.9	496.3	270	262.4	205	213	-0.379392	0.0624847	0.367849	0.00167084	0.584167	-0.180124	0.0972471	0.321068	0.110088	0.200573
10253	1.01268	0.0181772	1.01268	up	-1.05954	-0.0834424	1.05954	down	-1.10058	-0.138259	1.10058	down	-1.02572	-0.0366391	1.02572	down	157.6	134.7	132.5	146.4	149	174.1	129.5	154.6	129.4	143.2	162	138.8	127.4	121.6	124	140.7	183.4	152.7	153.9	138.6	147.9	153.6	148.1	-0.0635672	-0.0330696	-0.0338912	-0.0166025	-0.0272579	0.0433774	0.0756378	-0.0123992	-0.0207448	0.0789547
3170435	-2.08704	-1.06146	2.08704	down	-2.57642	-1.36537	2.57642	down	-1.40899	-0.494663	1.40899	down	-1.14136	-0.190752	1.14136	down	435.7	677.2	518.9	475.7	811.2	155.2	207.5	239.3	572.4	544	649.9	825.7	442	839.1	523.3	564.3	924.4	908.8	1346.1	647.3	1167	696.3	1093.6	-0.776741	-0.070713	-0.542384	-0.843168	-0.224713	-2.38038	-1.42159	-1.69706	0.0844669	0.13375
6220201	-1.12343	-0.167908	1.12343	down	-1.38449	-0.469355	1.38449	down	1.02897	0.0411965	1.02897	up	1.26808	0.342644	1.26808	up	167.5	148.5	131.8	162.8	161.2	184.6	124.8	150.6	169.7	158.2	190.7	160.6	142.7	169.3	128.9	197.3	255.9	205	209.5	142.5	142.5	156.4	164.7	-0.112173	-0.0339675	-0.192397	-0.0324006	-0.0983486	0	-0.148967	-0.202831	0.182092	0.0975909
3140612	1.4569	0.542905	1.4569	up	2.20241	1.13909	2.20241	up	1.43119	0.517212	1.43119	up	-1.05626	-0.078969	1.05626	down	13559	11520.9	12174.8	13268.5	16183.9	21491.6	7385.4	13954	3876.4	6098.2	5534.2	5207	5541.6	6487.9	7350.4	4033.8	6885.7	4366.2	3741.9	3819.9	4589.6	3807.3	3914.5	0.653176	0.605912	0.5018	0.408154	0.5018	0.76479	0.199542	0.257973	-0.502589	0.238466
7000487	1.49517	0.58031	1.49517	up	2.31828	1.21305	2.31828	up	1.32401	0.404914	1.32401	up	-1.17107	-0.227829	1.17107	down	19322.3	17410.4	18608.7	20669.4	27500.2	30835.9	11753.3	27026	6779.9	8298.8	7656.6	8355.3	9032	10396.6	12926.4	6224.6	10665	7199.6	5974.9	7808.6	6749.5	6489.7	6335.1	0.677174	0.677174	0.513617	0.364453	0.513617	0.803168	0.196085	0.513617	-0.350257	0
380095	1.61105	0.688002	1.61105	up	1.21946	0.286244	1.21946	up	-1.08022	-0.11133	1.08022	down	1.223	0.290428	1.223	up	364.6	418.9	420.1	656.8	501.5	559.6	317.7	557.3	232.1	279.2	212.4	222.7	198.7	228.6	236.1	262.9	431.7	406.6	307.1	257.4	215.8	250.9	230.2	0	0.301506	0.206729	0.611334	0.148754	0.30436	0.213875	0.365708	-0.337299	0.0457897
2260520	1.46983	0.555649	1.46983	up	-4.83918	-2.27476	4.83918	down	-7.91376	-2.98436	7.91376	down	-1.11261	-0.15395	1.11261	down	1198.3	840	336.9	451.5	792.1	273.8	360.2	460.9	299.5	214.1	419.9	280.5	153.6	314.1	375.5	1951	2531.4	1873.3	2600.1	2717.8	1133.9	2841.3	2290.4	1.26741	0.851503	-0.500967	-0.289677	0.358109	-0.959195	-0.0179501	-0.272112	-0.318571	-0.838153
6330477	1.20834	0.273024	1.20834	up	1.43544	0.521494	1.43544	up	1.29078	0.368245	1.29078	up	1.08657	0.119775	1.08657	up	1926.7	1752.1	1505.2	2121.3	2165.8	1922.9	946.1	2400.4	855.4	821.5	1038.6	1255.1	1263.7	1094.3	834.8	746.6	930.6	1124.3	1374.7	567.5	857	1129.2	776.7	0.606134	0.556354	0.242837	0.464891	0.431931	0.162957	-0.0325899	0.497789	-0.0132008	0.0307951
3370452	-1.97175	-0.979475	1.97175	down	1.27617	0.35182	1.27617	up	1.85292	0.889798	1.85292	up	-1.35801	-0.441497	1.35801	down	530.6	563.9	582.7	834	1277.8	716.5	552.3	1034	1234	686.3	1178.7	1491.7	752.5	963.1	1046.6	336.5	416.1	413.8	1038.1	415.8	551.2	883.8	533	-0.452222	-0.278957	-0.317429	-0.0528154	0.461157	-0.351708	0	0.179278	1.29464	0.534852
3390431	-1.93617	-0.953206	1.93617	down	1.17709	0.235221	1.17709	up	1.72132	0.783517	1.72132	up	-1.32401	-0.40491	1.32401	down	510.5	645.4	562.5	910.8	1235.5	606.9	507.3	1101.7	1299	781.5	1106.4	1362.6	823.1	852.5	875	332.5	409	503.4	1178.3	432.4	589.9	1029.4	498.2	-0.563087	-0.141045	-0.423336	0	0.358327	-0.626722	-0.162292	0.206731	1.32068	0.678201
3120392	-1.01688	-0.0241452	1.01688	down	1.45853	0.544515	1.45853	up	1.69028	0.75726	1.69028	up	1.13966	0.1886	1.13966	up	1784.8	3148.7	2371.4	2310.5	2711.8	2754	1422	2696.7	1423.2	1022.5	2137.8	1808.2	1445	1794	1804.2	1038.3	1337.3	1628.4	1214.1	777.3	1156.3	1074.7	948.5	-0.107049	0.780256	0.305525	0	0.131304	0.012578	-0.0821352	0.0357561	0.095212	-0.248155
7330452	-1.75823	-0.814123	1.75823	down	1.48597	0.571408	1.48597	up	1.10113	0.138981	1.10113	up	-2.37273	-1.24655	2.37273	down	558.3	1169.7	837.9	405.5	1085.2	945.5	501.4	981.5	716.9	885.1	1070.3	1364.9	942.2	783.4	1082.7	329.7	430.7	339.4	837.6	532.6	1044.4	1003.3	1129.1	-0.661304	0.480818	-0.0810194	-1.26642	-0.0483952	-0.275897	-0.402812	-0.153197	0.223969	0.654195
4640209	-1.19395	-0.255744	1.19395	down	-1.32399	-0.404895	1.32399	down	-1.51864	-0.60278	1.51864	down	-1.36948	-0.453629	1.36948	down	302.2	242.8	243.5	331.4	271.6	219	146.3	235	221.8	226.1	333.5	363.7	239.7	213.2	174.3	252.6	358.6	336	327.3	238.6	353.9	435.2	472.9	0.0209999	-0.156589	-0.244571	0.00409508	-0.350917	-0.551746	-0.649447	-0.426166	-0.147339	-0.0650864
6040064	1.14885	0.20019	1.14885	up	1.54517	0.627766	1.54517	up	1.75611	0.812384	1.75611	up	1.30569	0.384808	1.30569	up	2070.6	1695.5	1817.7	3958.9	3288.6	4328.8	2362.4	3170	1821	1095.6	2209	1266.3	1400.9	1918.4	1495.7	881.8	1459.1	1454.2	2003.2	598.6	1180.1	915.5	1111.5	0.151933	-0.0555782	-0.0641241	0.801159	0.440366	0.687761	0.692282	0.321719	0.503957	-0.103644
4730066	1.00238	0.00342439	1.00238	up	1.45433	0.540355	1.45433	up	1.4828	0.568327	1.4828	up	1.022	0.0313966	1.022	up	2771.3	2452.1	3318.4	4219.8	4132.1	4491	2177.8	3520.8	1719.8	1887.8	2593.3	2879.4	2075.3	2399.2	2057	940	1730.8	2713	2305	1184.2	2030.6	1487.8	1527.1	0.00254536	-0.0885954	0.226255	0.319686	0.170494	0.153185	0	-0.0989552	-0.166059	0.100785
3840521	-1.01517	-0.0217203	1.01517	down	2.72645	1.44702	2.72645	up	2.33603	1.22406	2.33603	up	-1.18484	-0.244689	1.18484	down	366.6	339.5	477.2	434	944.4	555.4	337.8	721.9	341.1	259.9	694.6	356.5	472.2	317.2	345.6	126.2	152.2	217.2	180.7	121.4	385	132.9	157	-0.0721178	-0.0652981	0.298372	-0.0102663	0.930731	0.215291	0.220751	0.613555	0.236944	-0.161512
1770477	1.06857	0.0956748	1.06857	up	1.64584	0.718823	1.64584	up	1.06531	0.0912756	1.06531	up	-1.4458	-0.531872	1.4458	down	1746.9	1386.8	1805.2	2052.9	2550.5	2569.9	1032.4	2229.1	992.4	1204.3	1070.7	1587.4	1177.1	1253	998.9	684.6	979.6	766.5	1378.5	872.8	1397.3	1280.7	1077.5	0.251255	-0.00582695	0.262608	0.192448	0.42784	0.305943	-0.147802	0.180501	-0.0302057	0.382423
5270343	-1.19774	-0.260321	1.19774	down	4.64969	2.21713	4.64969	up	5.76041	2.52617	5.76041	up	1.03434	0.048717	1.03434	up	603.8	698.1	465.7	1289.3	1638.7	741.2	681	827.9	731	404.7	940.8	577.2	1676.3	389	677.1	128.6	148.5	128.8	227	128	129.5	155.9	128.8	0.0279341	0.321049	-0.334996	0.85118	1.09496	-0.0141315	0.581924	0.199439	0.827333	0
3800678	-1.13956	-0.188475	1.13956	down	4.45857	2.15658	4.45857	up	5.09378	2.34874	5.09378	up	1.00255	0.00368083	1.00255	up	507.3	704.9	551.9	1087.4	1137	444.6	683	728.2	616.8	587.5	1017.5	388.5	922.3	402.5	389.2	117.9	156.3	127	146.9	114.6	128.6	134.5	132.6	0	0.557199	0.11895	0.830799	0.819079	-0.428487	0.810924	0.249768	0.783632	0.82404
4200014	-1.04244	-0.0599655	1.04244	down	1.02936	0.0417474	1.02936	up	1.07369	0.102574	1.07369	up	1.0006	0.000861526	1.0006	up	153.2	129.4	128.4	136.5	152.9	169	118.6	147.1	127.5	136.8	162.8	149.2	127.3	125.8	126.4	122.2	155	129	140.4	124.6	120.8	133.9	132	-0.0194626	-0.00995445	0.00765705	-0.0225697	0.0892429	0.0811019	-0.00173759	0	0.0486121	0.0953016
4490500	1.19929	0.262176	1.19929	up	1.92805	0.947146	1.92805	up	1.7262	0.787602	1.7262	up	1.07373	0.102632	1.07373	up	572.8	412.6	643.5	552.8	667	887.4	422.1	847.2	331.2	318.6	370.8	374	249	545.4	552.6	217.4	285.6	434.1	242.6	161.9	275.5	180.8	315.8	0.360799	0.0147238	0.531142	0.115062	0.269418	0.617224	0.340978	0.641505	0	0.0159502
7100224	-2.15934	-1.11059	2.15934	down	-1.43024	-0.516259	1.43024	down	1.37142	0.45567	1.37142	up	-1.10088	-0.138663	1.10088	down	999.8	795.6	970.2	1194.4	1229.4	797.8	529.2	941.6	1679	1334.1	2030.9	1648.9	909.3	1088.5	1306	622	1105	968.2	2181.1	880.6	746.8	1474.4	1246.3	-0.204452	-0.455038	-0.273127	-0.22797	-0.266599	-0.884242	-0.726062	-0.598985	1.04163	0.845933
5090731	1.04416	0.0623379	1.04416	up	1.41947	0.505349	1.41947	up	2.17755	1.1227	2.17755	up	1.6018	0.679692	1.6018	up	2035.4	2091.3	1945.2	2682.6	3045.5	2989.3	1722.9	3532.5	1348.2	1084.4	1836.4	2169.4	2165.1	1611.8	1102.5	780.9	1481.1	1896.4	1653.6	488.8	628.6	1287.7	835.4	0.00675106	0.145375	-0.0672989	0.137099	0.234108	0.0660467	0.105595	0.374802	-0.0219278	-0.226794
4070142	-1.3668	-0.450804	1.3668	down	2.27692	1.18709	2.27692	up	3.76188	1.91145	3.76188	up	1.20879	0.273563	1.20879	up	2066.1	2273.9	4012.5	4331.2	5722.1	9173.9	4370.8	6610.6	4639.2	3283	5013.1	4206.4	1649.9	4863.8	5258	1318.2	2021.9	1304.2	1475	1063.8	1120.2	1565.9	756.8	-0.768878	-0.542026	0.129168	0	0.273249	0.813816	0.708903	0.409568	0.955602	0.562574
4890382	-2.01243	-1.00894	2.01243	down	1.39425	0.479494	1.39425	up	1.19636	0.258652	1.19636	up	-2.34531	-1.22978	2.34531	down	431.8	950.4	655.1	235.2	978.9	889.8	414.9	684.1	673.4	668.8	902	1335.9	1053.4	674.2	1054.7	323.4	356	302.2	635.6	558.3	691.7	1104.9	770.3	-0.852781	0.360884	-0.271624	-1.76831	-0.0257025	-0.20252	-0.509271	-0.462751	0.287777	0.371153
150192	-1.2854	-0.362222	1.2854	down	-1.83464	-0.875497	1.83464	down	1.17875	0.237259	1.17875	up	1.68242	0.750534	1.68242	up	185.7	143.3	142.4	173.7	196.5	241	145.2	146.9	256.1	200	276.7	166.2	141.2	166.4	188.8	227.7	280.4	298.2	560.5	147.7	162	201.5	154.3	-0.0485601	-0.236008	-0.237655	-0.109871	-0.0761452	0.211888	-0.0130906	-0.390275	0.750469	0.363015
4200100	1.17812	0.236481	1.17812	up	2.93123	1.5515	2.93123	up	3.65659	1.8705	3.65659	up	1.46965	0.555476	1.46965	up	3558	1994.5	3544.4	5971.1	4741.4	5622	4315.1	4877	2084	1775.2	2628.8	2922.6	1233.7	3101.3	3310.6	561.2	866.2	1634.7	1925.1	279.6	1566.9	1305.5	351.9	0.160545	-0.554858	0.141009	0.611873	0.234588	0.26606	0.854746	0.185023	0	-0.149917
1070239	-1.05315	-0.0747149	1.05315	down	-1.20941	-0.274309	1.20941	down	1.06538	0.0913711	1.06538	up	1.22346	0.290965	1.22346	up	148.5	126.5	112.6	137.5	128.4	146.8	104.9	126.9	115.3	124.9	151.5	144.4	105.6	119.5	117.2	141.9	191.7	148.7	142.7	107.3	118.5	116.3	128.4	0	0.0196948	-0.126631	0.0532823	-0.0686317	-0.0641494	-0.145523	-0.142396	-0.018826	0.0259275
620064	1.22856	0.296963	1.22856	up	7.65969	2.93729	7.65969	up	3.2735	1.71084	3.2735	up	-1.9046	-0.929489	1.9046	down	954.2	2858.9	1254.7	1864.2	2935.1	3413.7	1410.5	3054.7	1521.2	1575.1	1746.1	955.7	911.1	723.1	833.5	190.6	241	275.9	203.6	253.4	763.6	363.6	241.2	-0.249741	1.35607	0.117314	0.419788	0.976599	1.06792	0.636209	0.950436	0.925959	1.08896
7330026	-1.09094	-0.125567	1.09094	down	2.98464	1.57756	2.98464	up	2.40486	1.26595	2.40486	up	-1.35394	-0.437169	1.35394	down	4460.7	3846.5	3528.8	4928.3	4966.2	6206.1	4577	4356.5	5277.4	3153.5	5169.5	4021.6	859.5	3877.5	3779.1	768	1177.3	2139.6	1139.5	734.1	2257.8	1925.3	1196.1	0.226227	0.0770788	-0.14684	0.102448	0	0.11699	0.657685	-0.232265	1.02346	0.386902
70008	-1.46848	-0.554328	1.46848	down	-1.94729	-0.96147	1.94729	down	-1.65282	-0.72493	1.65282	down	-1.24642	-0.317789	1.24642	down	734.9	542.5	739.3	1375.8	934.8	408.4	465.6	538.8	598.2	473.9	1035.7	1202	658.9	818	524.2	822.8	1257.2	934.8	1697.7	1152	1444.4	1029.4	1214.4	-0.372428	-0.71891	-0.358038	0.262876	-0.355433	-1.43739	-0.605548	-1.03495	-0.167258	-0.421944
4860646	-1.05388	-0.0757172	1.05388	down	-1.72497	-0.78657	1.72497	down	-1.98698	-0.990579	1.98698	down	-1.21397	-0.279727	1.21397	down	964.5	1493.8	2562.2	1467	1943.8	2288.8	1963.7	2221.1	1152.4	944.3	1291	1531.7	1052.2	1593.1	1644	2180.4	2558.7	2238.1	3083	2563.9	2389.5	2348.3	2999.9	-1.06322	-0.380686	0.317301	-0.742476	-0.423568	-0.320073	0.290367	-0.30166	-0.299405	-0.461964
3440463	1.08229	0.114083	1.08229	up	-2.30804	-1.20667	2.30804	down	-1.20522	-0.269301	1.20522	down	2.07261	1.05145	2.07261	up	594.9	576.1	758	1476	1190	1194	635.7	1122.4	574.3	421.9	702	520	414.2	1026.9	660.6	1080.6	1838.9	1851.9	2263.7	454.6	893	856.7	775.3	-0.570128	-0.53108	-0.225473	0.466163	0.0877209	0.0324116	-0.0897903	0	-0.135174	-0.516441
7040367	-1.07277	-0.101343	1.07277	down	1.52498	0.608793	1.52498	up	1.29804	0.376336	1.29804	up	-1.26033	-0.3338	1.26033	down	2751.2	2562.6	2806.9	3209.5	3489.4	3537.9	1756.2	3283.3	1755.3	1605.2	2277.3	2547.7	2054.9	2291.4	2227.8	903.5	1317.9	1979.7	2192.1	905.9	2119.1	2120.8	1758.9	0.122735	0.104542	0.152075	0.0501404	0.0831957	-0.0126371	-0.201271	-0.0683794	0	-0.0111837
160537	1.36253	0.446293	1.36253	up	1.40725	0.492877	1.40725	up	-1.06654	-0.0929384	1.06654	down	-1.10154	-0.139522	1.10154	down	285.9	246.3	244.4	333.5	355.8	341.2	260.8	312.8	160.5	197.6	224.9	210.4	176	167.7	170.9	184.1	237.3	159.3	237	177	151.7	189.3	249.5	0.316185	0.239852	0.136454	0.389487	0.362191	0.353589	0.578783	0.299034	-0.320987	0.0650425
4060209	-1.17175	-0.228665	1.17175	down	1.20123	0.264514	1.20123	up	1.98888	0.99196	1.98888	up	1.41302	0.498781	1.41302	up	484.3	791.7	592.4	854	1050.3	633.2	370.5	501.2	443.8	398	639.4	573.6	520.6	674.2	606.2	388.1	531.5	359	598.8	217.6	288	322.1	310.6	-0.218958	0.572755	0.0725689	0.340321	0.541949	-0.152375	-0.188167	-0.375293	0.107302	0.0423546
2060326	-1.19682	-0.259212	1.19682	down	-2.19286	-1.13282	2.19286	down	-3.03915	-1.60367	3.03915	down	-1.65871	-0.730062	1.65871	down	176.5	134.2	224.5	122.6	186	198.1	130.7	300.5	128.9	246.1	313.4	199.9	120.6	145.8	208.4	387.5	521.4	364	269.7	326	567	425.9	1054.8	-0.479467	-0.66382	-0.0221796	-0.876462	-0.453926	-0.362315	-0.529304	0.197702	-0.649898	0.412914
1190364	1.23048	0.299223	1.23048	up	-1.87061	-0.90351	1.87061	down	-1.78579	-0.836561	1.78579	down	1.28893	0.366173	1.28893	up	415.4	362.1	575.7	566.9	586.4	523.8	593.7	473.6	296.7	297.8	449.3	332	330.8	261.2	273.6	700.7	1127.3	742.9	834.7	530.7	936.9	628.3	307.8	-0.172935	-0.249773	0.281922	0.0681973	0	-0.127744	0.718253	-0.184599	-0.281281	-0.189423
2480600	-1.07604	-0.105734	1.07604	down	-1.25785	-0.33096	1.25785	down	1.03091	0.0439142	1.03091	up	1.20509	0.26914	1.20509	up	177.9	136.9	155.1	173.7	176.6	174.8	128	148.7	150.4	146.1	187.3	166.5	157	135.9	151.5	165	220.5	229.8	211.7	139.6	143	154.3	160.9	0.00455093	-0.165828	0	0.032124	-0.0326567	-0.109093	-0.108304	-0.230218	0.00664806	-0.0470195
450195	1.17715	0.235293	1.17715	up	1.66001	0.731194	1.66001	up	1.41964	0.505527	1.41964	up	1.00669	0.00962615	1.00669	up	6427.6	6323.6	5904.4	6959.7	7657	9203.5	5577.6	9159	4722.4	3562.2	4932.6	4427.6	3855	3148.7	2831.1	2286	3090.2	4109.7	4078.9	1885.6	2645.3	4553.4	2740.4	0.152292	0.180306	0.0408869	0.0473795	0.00660706	0.15855	0.391383	0.277226	0.350822	0.053401
6840634	-1.11962	-0.163003	1.11962	down	1.66515	0.735656	1.66515	up	2.1105	1.07759	2.1105	up	1.13204	0.178928	1.13204	up	428.9	496.1	319.6	748	839.1	702.9	364.4	532.1	401.2	462.8	430.6	498.6	365.8	504.4	444.1	218.9	324.8	273.8	361.3	247.5	227.8	303.8	128.8	-0.0993795	0.194554	-0.490961	0.456756	0.531471	0.268793	0.0805168	-0.0200977	0.235868	0.563657
110192	1.37737	0.461914	1.37737	up	1.8071	0.853675	1.8071	up	1.21254	0.278036	1.21254	up	-1.08202	-0.113725	1.08202	down	2580.4	3757.1	3231.8	4831.7	5135.1	6264.1	2892.1	6541.3	1702.2	1848.5	2309.7	1688.3	2067.6	2605.1	1924.2	1409.9	2612.7	1395.3	2109.5	1310.2	1349.7	2913.4	1608.6	-0.104622	0.471767	0.166628	0.489357	0.465523	0.566695	0.384573	0.716722	-0.198283	0.0509291
1050358	1.1003	0.137892	1.1003	up	2.46863	1.30371	2.46863	up	2.77744	1.47375	2.77744	up	1.23793	0.307934	1.23793	up	368	412.2	401.4	1145.7	1075	1324.5	475.9	716.4	548.7	451.7	320.3	406.4	400.8	421.6	584.9	172.8	244.1	401.3	197.7	143.7	185.3	173.6	171.6	-0.265636	0	-0.135163	1.07236	0.90851	1.13565	0.49728	0.404955	0.761754	0.571278
2230403	1.3412	0.42352	1.3412	up	2.6433	1.40234	2.6433	up	2.25938	1.17593	2.25938	up	1.1464	0.197107	1.1464	up	1614.5	858.3	1190.6	930.3	1695.3	2638.2	1188.3	1371.1	571.1	918.2	831.8	536.3	822.6	585.9	748.2	349.7	737.1	272.8	477.6	513.7	247.4	335.2	242.3	0.925629	0.111942	0.486431	-0.129348	0.646069	1.12557	0.834174	0.344839	-0.0781126	0.759844
5260523	1.36589	0.449843	1.36589	up	1.66833	0.738407	1.66833	up	2.15275	1.10618	2.15275	up	1.76249	0.817619	1.76249	up	579.4	325.1	569.4	722.3	1039.2	1083.9	968.6	626.7	280.6	414.9	637.9	256.2	411.4	320.5	437.7	315.1	438.9	389.2	333.2	145.7	154.7	247.8	207.5	0.367444	-0.321152	0.335411	0.460199	0.855383	0.883188	1.4648	0.235632	-0.302823	0.432382
4850301	-1.03183	-0.0452032	1.03183	down	-10.5074	-3.39333	10.5074	down	-13.9047	-3.7975	13.9047	down	-1.36545	-0.449373	1.36545	down	185	144.1	166.7	164.7	165.7	200.5	128.6	248.3	171.4	147.3	162.8	165	143.7	177.2	183.7	1523.7	2146.9	1056.3	2658.5	1867.4	2083.5	2565.9	1806.1	-0.104577	-0.275805	-0.107678	-0.217833	-0.274537	-0.0698147	-0.288334	0.243923	0	-0.22333
6770349	-1.24087	-0.311349	1.24087	down	1.0571	0.0801087	1.0571	up	-1.78516	-0.83605	1.78516	down	-2.34162	-1.22751	2.34162	down	150.8	122.1	118.2	145.1	247.2	237.6	118.7	142.2	143.8	167.3	220.4	149.3	164.8	139.1	233.7	124.8	156.1	129.5	165.7	161.1	298.9	572.1	273	-0.238917	-0.298685	-0.313138	-0.137146	0.375184	0.385512	-0.196055	-0.245229	0	0.238124
2850274	1.33538	0.417254	1.33538	up	1.00827	0.0118761	1.00827	up	1.59216	0.670986	1.59216	up	2.10872	1.07636	2.10872	up	1192.9	1133.7	1031.4	1684.5	1446.6	1673.1	661.3	1876.9	933.9	377.1	674.8	714.7	628.3	588.5	1003.4	859.5	1004.9	1383	1024.1	378.8	499.1	383.9	485.6	0.210717	0.2332	0	0.449267	0.150629	0.26478	-0.243231	0.471901	0.400705	-0.89703
4010082	1.17464	0.232215	1.17464	up	2.37047	1.24517	2.37047	up	2.44539	1.29006	2.44539	up	1.21176	0.277108	1.21176	up	623.5	1282.1	565.5	621.7	929.8	1434.2	289.4	1270.3	548.8	478.9	562.5	461.5	407.6	385.5	549.1	276.6	440.6	166.5	313	148.1	382.4	155.7	223.4	0.213654	1.31964	0.0701532	0	0.450157	0.992434	-0.464256	0.884657	0.502251	0.414283
460075	1.50936	0.593939	1.50936	up	1.35492	0.438211	1.35492	up	-1.20332	-0.267018	1.20332	down	-1.08019	-0.111289	1.08019	down	5786.1	5369.1	5025	7190.2	6553.4	9243.8	4230	7062.1	2557.6	2472.3	2805.2	3127.3	2208.9	2660.1	2871.7	3023.9	4374.9	4012.1	2958.2	2558.4	3011.3	4062	3254.5	0.35462	0.281533	0.116405	0.399581	0.0973768	0.486344	0.300173	0.153903	-0.228684	-0.189932
1260315	1.19749	0.260016	1.19749	up	1.24548	0.316702	1.24548	up	1.12342	0.167894	1.12342	up	1.08013	0.111209	1.08013	up	10006.6	8466.2	8832.8	10467.7	12561.2	14786.5	6199.5	14107.5	4994.4	5186.4	6559.7	5510.4	4716.8	6046.4	6481.4	5092.1	7390.3	6283.3	7667.2	3784.4	4515.2	6945.9	4967.5	0.251845	0.140368	0.179274	0.0787363	0.271352	0.179274	0	0.316298	-0.151773	0
1410368	-1.94703	-0.961274	1.94703	down	1.5068	0.591485	1.5068	up	1.46251	0.548449	1.46251	up	-2.00598	-1.00431	2.00598	down	609.5	722.9	706.8	1334.5	948	730.3	359.5	1005.1	1123.4	653.8	1577.6	1469.8	1067.3	1036.6	749.3	232.4	301.4	535	1107.7	483	820.1	1189.7	655.7	-0.436557	-0.102829	-0.222841	0.426703	-0.136966	-0.50438	-0.768594	-0.030036	0.964301	0.271085
1450121	-1.05225	-0.0734809	1.05225	down	-1.18658	-0.246813	1.18658	down	-1.36708	-0.451096	1.36708	down	-1.21231	-0.277763	1.21231	down	155.4	139.1	147.8	126.1	159.9	147.4	119.4	147.2	158.7	147	160.2	135.1	120.6	134.6	119.6	139.9	183.1	198.9	177.4	175	178.3	155.3	205	-0.172731	-0.0687089	0.0188031	-0.302432	-0.0425253	-0.298811	-0.164982	-0.173867	0.150774	0.0348229
160176	1.38789	0.47289	1.38789	up	1.43439	0.52044	1.43439	up	2.0021	1.00152	2.0021	up	1.93719	0.953966	1.93719	up	652.8	690.9	674.2	664	732.7	1349.5	702.3	545.4	520.9	334.3	277.4	439.1	408.4	615.8	264.5	264.1	399.6	773.8	500.4	156	231.7	207.8	216.3	0.326014	0.495146	0.373575	0.137959	0.175488	0.957899	0.810065	-0.151365	0.47423	-0.11775
1980288	1.20124	0.264519	1.20124	up	1.48258	0.568113	1.48258	up	1.71237	0.775992	1.71237	up	1.38741	0.472398	1.38741	up	3728.8	4067.7	3239.3	4094.7	4455.6	4858.6	2835.7	4492.1	1617.3	1581	2615.2	2666.2	2833.7	2076.6	2074.4	1309.6	2280.7	1774.1	3368.8	806.3	1633.4	1727.2	1256.7	0.20514	0.424106	0	0.0827961	0.0877848	0.0531597	0.186852	0.0622368	-0.445754	-0.356756
380382	1.20254	0.266088	1.20254	up	1.10949	0.149902	1.10949	up	1.33098	0.41249	1.33098	up	1.4426	0.528675	1.4426	up	2877.7	2494.1	2795.2	3760.7	4068.6	4817.5	1999.8	5290	1359.6	1525.4	2021.5	2006.2	1715	2278	2326.6	2032.4	2796.8	2164.3	2700.2	1020.3	1669.6	1729	1454.8	0.170284	0.0483303	0.126086	0.26282	0.26282	0.342042	-0.00711822	0.557554	-0.368467	-0.106115
610537	1.1144	0.156262	1.1144	up	-1.83331	-0.874454	1.83331	down	-2.18856	-1.12998	2.18856	down	-1.07123	-0.0992651	1.07123	down	3346.4	3056.5	4770.9	5360.3	5150.4	4032.2	2937.4	4328.4	1906.9	2317.3	2258.4	2176.7	2474.3	2915.9	2823.7	3769.9	5115.2	9139.4	6191.1	2794.9	8284.8	4514.1	6577.8	-0.222523	-0.255858	0.267209	0.166015	0.0185518	-0.453085	-0.0526905	-0.25992	-0.449512	-0.0600815
6110731	-1.03481	-0.0493687	1.03481	down	1.38863	0.473664	1.38863	up	1.63145	0.706156	1.63145	up	1.13534	0.183124	1.13534	up	468	318.7	336.2	401.8	532.6	398	214.7	511.5	287.7	284.2	328.5	415	342.5	231.5	335.9	178.7	280	332.1	288	145.2	225.7	212.6	222.6	0.441837	0.0325241	0	0.0669537	0.32434	-0.0177174	-0.252131	0.35886	0.119701	0.17506
3610324	1.0332	0.0471224	1.0332	up	-1.04748	-0.0669206	1.04748	down	-1.00268	-0.0038562	1.00268	down	1.07937	0.110187	1.07937	up	145.1	129.6	123.5	136.2	132.9	154.6	111.6	138.3	110.2	121.4	148.3	126.4	113.8	111	110	124.8	155.9	135.1	141.7	114.6	118.4	125.3	123.4	-0.0119615	0.0809403	0.0381179	0.0629134	0.000369549	0.0352254	-0.0150223	-0.00102806	-0.0555072	0.005023
5390504	-1.16827	-0.224369	1.16827	down	-1.3124	-0.392207	1.3124	down	-1.84176	-0.881088	1.84176	down	-1.63949	-0.71325	1.63949	down	177.8	172.6	214.8	152.3	229.1	199.4	129.6	137.6	188.9	145.8	256.2	231.7	140.2	152	186.4	209.5	265.7	227	214	257.6	463.5	327.3	257	-0.352918	-0.190126	0.034164	-0.479138	-0.120896	-0.243622	-0.437618	-0.699223	0	-0.406747
3390546	-1.68915	-0.756295	1.68915	down	-1.81066	-0.856515	1.81066	down	-1.19856	-0.261302	1.19856	down	-1.11813	-0.161082	1.11813	down	2108.3	3086.8	1574	1873.1	2639.3	2000.2	1680.2	1622.7	3422.4	2053.3	2672.7	2505.8	1771.8	2238.1	1904.5	2234.5	3249.8	2590.2	3996.6	1802.5	2624.5	3919.6	3338.4	-0.493161	0.12109	-0.930666	-0.940073	-0.539341	-1.02348	-0.494697	-1.2412	0.776497	0.125997
650025	-1.66262	-0.733457	1.66262	down	-2.03747	-1.02678	2.03747	down	-1.11224	-0.153473	1.11224	down	1.10179	0.139848	1.10179	up	1229.9	1041.1	1811.8	1609.8	2539.4	1942.2	899.8	2215.4	2033	1831.5	1996.9	1845.7	1591.1	1109.4	2227.6	2404.6	2286.1	3333.4	2427.7	1807.9	1942.4	2178.7	2256.7	-0.919439	-1.05517	-0.380504	-0.780573	-0.23333	-0.698503	-0.991119	-0.480265	0.389675	0.316291
4670192	1.69267	0.759305	1.69267	up	1.79191	0.841496	1.79191	up	1.33288	0.41455	1.33288	up	1.25907	0.332358	1.25907	up	472.5	431.3	428.7	450.8	512.4	969.4	240.4	623	208.5	186.9	224.6	246.6	171.8	243.4	359.9	260.8	282.8	196.9	235.5	144.9	242.1	154.8	160.6	0.734684	0.718479	0.611351	0.492469	0.55467	1.38785	0.1908	0.887432	-0.147167	-0.296398
2370026	-1.24196	-0.312616	1.24196	down	2.40259	1.26459	2.40259	up	3.72203	1.89609	3.72203	up	1.24736	0.31888	1.24736	up	820.2	1003.3	1045.9	1097.8	1074.3	980.5	473.8	728.1	700.3	731.4	831.8	1080.3	731.2	628	804.6	190.7	244.5	699.7	376.1	139.3	319.3	238.8	262.7	0.0816631	0.45242	0.405618	0.229858	0.11782	-0.0447445	-0.298877	-0.364281	0.36854	0.543711
6330768	-2.3258	-1.21773	2.3258	down	1.06087	0.0852485	1.06087	up	1.78426	0.835329	1.78426	up	-1.38285	-0.467646	1.38285	down	516.1	710.1	437.7	561	723.3	641.5	234.3	382.9	782.5	740.5	1286.6	1122.9	356.3	1078.3	1010.4	282.5	382.2	598.6	523.2	389.1	869.1	424.6	420.7	-0.00197601	0.541417	-0.221359	-0.0761833	0.165206	-0.00273895	-0.703426	-0.566147	1.10652	1.15721
290008	-2.05481	-1.03901	2.05481	down	1.0009	0.00129193	1.0009	up	1.23678	0.306592	1.23678	up	-1.66291	-0.733707	1.66291	down	479.6	428.6	351.7	413.6	793.9	475.4	194.6	300.1	483.5	663	590.6	681.6	603.1	715.7	671.1	284.1	303.4	419.5	545.3	391.7	625	683.1	443.9	-0.183145	-0.228085	-0.598904	-0.553402	0.208755	-0.460743	-1.05266	-0.958688	0.280772	0.885122
130064	-1.5176	-0.601794	1.5176	down	-1.25502	-0.327712	1.25502	down	1.42431	0.510265	1.42431	up	1.17787	0.236184	1.17787	up	159.8	131.7	137.8	129	149.3	156.3	116.2	145.1	157.2	214.4	291.4	163.6	141.1	202.2	206.8	160.3	200.9	131.4	252.2	128.6	131.6	163.3	134.9	-0.0619164	-0.0894961	0	-0.205438	-0.0454249	-0.144926	-0.143829	-0.127722	0.205945	0.769401
3370475	1.54195	0.624754	1.54195	up	1.41783	0.50368	1.41783	up	1.09936	0.136666	1.09936	up	1.1956	0.25774	1.1956	up	190.5	317.7	272.1	210	228.2	277.5	185	397.6	152.8	185	188.3	134.7	127.7	118.1	117.6	165.1	195.9	130.1	216.2	134.5	120.6	123.5	149.9	0.110662	0.961685	0.659129	0.2224	0.201721	0.493459	0.469192	0.994728	0	0.337848
[truncated: 38 more columns]
