# Supplementary material for: Translational profiling reveals novel gene expression changes in the direct and indirect pathways in a mouse model of levodopa induced dyskinesia
Source: Front Cell Neurosci. 2025 Mar 12;18:1477511. doi: 10.3389/fncel.2024.1477511 (PMC11936753; doi:10.3389/fncel.2024.1477511)
Supplement: Supplementary file 5 [file Table_5.xlsx]

## Sheet: Dataset 2
Translational profiling reveals novel gene expression changes in the direct and indirect pathways in a mouse model of LDOPA-induced dyskinesia
Sabika Jafri, Mahdi Ghani, Iman Karmali Sarvestani, Lili-Naz Hazrati, Carl Virtanen, Naomi P. Visanji
Acute LDOPA Drd1a vs Drd2: Genes altered between Drd1a and Drd2 MSNs in animals treated with acute LDOPA.
# Notes : Fold change >= 1.0
#Entity List : posthoc-saline-d1VSd2
#Interpretation : group
#Experiment : alldata-control
#Fold-Change cut-off : 1.0
#Pairing option : Pairs of conditions
#Condition pairs :
[d1 saline] Vs [d2 saline]
#Minimum number of pairs:1 out of 1 condition pairs.
# Technology : Illumina.SingleColor.MouseWG-6_V2_0_R2_11278593_A
# Owner : gxuser
# Created On : Thu Feb 09 09:34:14 EST 2012
ProbeID	Fold change([a] vs [b])	Log Fold change([a] vs [b])	Symbol	Absolute Fold change([a] vs [b])	Regulation([a] vs [b])	[d1, ldopa, 12](raw)	[d1, ldopa, 13](raw)	[d1, ldopa, 14](raw)	[d1, ldopa, 15](raw)	[d1, ldopa, 16](raw)	[d1, ldopa, 17](raw)	[d1, ldopa, 18](raw)	[d1, ldopa, 19](raw)	[d1, saline, 1](raw)	[d1, saline, 2](raw)	[d1, saline, 3](raw)	[d1, saline, 4](raw)	[d1, saline, 5](raw)	[d1, saline, 6](raw)	[d1, saline, 7](raw)	[d2, ldopa, 20](raw)	[d2, ldopa, 21](raw)	[d2, ldopa, 22](raw)	[d2, ldopa, 23r](raw)	[d2, saline, 10](raw)	[d2, saline, 11](raw)	[d2, saline, 8](raw)	[d2, saline, 9](raw)	[d1, ldopa, 12](normalized)	[d1, ldopa, 13](normalized)	[d1, ldopa, 14](normalized)	[d1, ldopa, 15](normalized)	[d1, ldopa, 16](normalized)	[d1, ldopa, 17](normalized)	[d1, ldopa, 18](normalized)	[d1, ldopa, 19](normalized)	[d1, saline, 1](normalized)	[d1, saline, 2](normalized)	[d1, saline, 3](normalized)	[d1, saline, 4](normalized)	[d1, saline, 5](normalized)	[d1, saline, 6](normalized)	[d1, saline, 7](normalized)	[d2, ldopa, 20](normalized)	[d2, ldopa, 21](normalized)	[d2, ldopa, 22](normalized)	[d2, ldopa, 23r](normalized)	[d2, saline, 10](normalized)	[d2, saline, 11](normalized)
4920132	1.70846	0.772694	LOC677259	1.70846	up	1506.3	1140.2	1234.8	1666.3	1330.1	1896.4	797	1361.8	939.4	1068.2	1142.6	787.1	952.3	989.1	1020.7	517.5	826	1201	1108.9	419.2	558.1	945.5	580.2	0.304628	0	0.0152845	0.193729	-0.21431	0.194652	-0.245296	-0.178584	0.167115	0.47092	0.18126	-0.37846	0.0337915	0.0228624	0.185415	-0.666901	-0.466802	0.0386848	-0.277156	-0.830124	-0.927161
4060189	-2.83276	-1.50221	D030041G16Rik	2.83276	down	433.4	237.5	398.9	571.8	425.7	193.3	175.8	172.8	296.5	211.8	227.9	148.2	278.2	209.8	191.6	607.7	784.7	1046	502.3	303.1	853.1	354.9	1251.9	0.173757	-0.521135	0.0618086	0.362978	-0.130543	-1.06192	-0.706677	-1.12765	0	-0.520869	-0.798358	-1.27811	-0.124723	-0.591628	-0.694789	1.2103	1.08447	1.45043	0.189016	0.311961	1.3485
10474	-1.47913	-0.564746	Dhx16	1.47913	down	184.1	163.8	175.5	149.3	200.1	205.7	180.4	227	140.6	143.2	178.5	153.7	115.6	152.3	159.3	195.5	271	189	229.6	180.5	230.9	204.4	207.9	-0.0811496	-0.0626144	-0.0151157	-0.306953	-0.0731544	0	0.307467	0.163307	-0.236131	-0.237615	-0.235509	-0.247519	-0.461727	-0.0688963	0.00169992	0.352018	0.392815	0.0279374	0.109711	0.404868	0.460804
3180019	1.66805	0.738165	Gng2	1.66805	up	1300	1380.8	1485.7	2583.8	2181.4	2778.3	1844.6	2803.8	1409.6	1298.1	1604.6	2057.8	1239.7	1610.8	1334.6	798.5	1100	1157.2	1401.8	516.8	1278.9	1113.3	988.4	-0.360111	-0.195275	-0.191187	0.353731	0.0430079	0.232381	0.47576	0.291063	0.290514	0.301346	0.2247	0.551773	0	0.30822	0.131009	-0.475224	-0.517981	-0.47562	-0.369661	-0.959227	-0.109863
7210121	1.80037	0.848291	Neurod2	1.80037	up	186.2	239.9	225.3	247.5	199.2	188.6	210.4	193.4	245.1	231.5	406.1	306.9	328.6	192.7	229.2	148.3	207.7	184.3	189.3	153	151.4	174.1	138.4	-0.132341	0.390182	0.215958	0.208385	-0.150627	-0.20291	0.451945	-0.0929341	0.580149	0.533963	1.1045	0.775509	1.00657	0.186937	0.48955	-0.207945	-0.116542	-0.0750585	-0.179169	0	-0.213927
5870241	1.74974	0.807138	Txn1	1.74974	up	1468.5	1187.2	1418.2	1305.6	1802.7	1967.7	901.4	1994.2	832.1	955.4	1294.2	935.4	871.6	918.8	1151.2	595.9	860.9	1131.4	1006.9	501.4	471.8	940.2	519.4	0.332911	0.114673	0.26081	-0.0873871	0.294781	0.308922	0	0.371862	0.0553427	0.36657	0.418341	-0.0455599	-0.0410309	-0.0162668	0.423648	-0.381718	-0.346891	0.00586796	-0.353159	-0.484291	-1.08627
1980561	2.28116	1.18977	H3f3b	2.28116	up	1313.4	1179.8	1441.3	1830.2	1181.7	1095.3	1276.2	1619.5	1235.2	1492.6	1536.7	1309.1	925.9	1552.8	1353.9	675.9	873.2	869.2	924	355.5	484.1	880.7	914.7	0.0659285	0	0.169726	0.280615	-0.410052	-0.560714	0.378658	0.00509453	0.527286	0.913717	0.581655	0.323055	-0.0568571	0.672505	0.558825	-0.299734	-0.43173	-0.497478	-0.577312	-1.11589	-1.15417
2650743	2.42872	1.2802	Gng13	2.42872	up	1353.1	1687.7	1601.3	1876.7	3201.6	3640.3	1229.3	3699.5	879.4	904.7	977.7	946.3	1613.1	1057.3	1530.5	620.4	1172.4	683.6	1109.6	697.8	252.5	445.7	599.7	0.0292463	0.427334	0.255687	0.233624	0.898414	0.963901	0.24521	1.04919	-0.0407209	0.106575	-0.176269	-0.209849	0.746846	0	0.64117	-0.508245	-0.0874796	-0.933355	-0.398337	-0.168935	-2.14076
3190075	-5.27229	-2.39843	Sp9	5.27229	down	351.4	364.9	1022.9	1638.2	588	692.1	974	195.1	644.5	439.3	1302	720.4	301	606.5	278.3	2869.5	3356.6	1862	2781	2496.7	2829	2791.3	2974.3	-1.48841	-1.33587	0	0.422176	-1.09046	-0.874564	0.306962	-2.35828	-0.135262	-0.641123	0.62082	-0.252082	-1.39427	-0.427093	-1.49757	2.11966	1.77974	0.94888	1.38199	2.05824	1.83368
2710279	-1.08128	-0.112734	Il22ra1	1.08128	down	161	130.6	133.2	144.6	148	162	120.7	149.7	108.1	121.7	151.1	132.8	112.3	118.5	112.4	116.9	157.8	125.7	130.3	121	135.2	139.4	136	0.0667868	0.0131092	0.0694919	0.0626907	0.0607972	0.0246887	0.036912	0.0347528	-0.15844	-0.0709987	-0.0676451	-0.0578456	-0.0908575	0	-0.0853634	-0.0769477	-0.00691032	-0.0607238	-0.110835	-0.0422683	0.0765343
3780059	1.64905	0.721634	Pop5	1.64905	up	2229.3	2104.8	2158.6	2178.4	2925.9	2595.7	1465.6	2538.5	1217.3	1193.4	1229.4	1134.6	1093.8	661.7	1011.3	536.4	1289.9	1587.5	2282.3	640	673.5	971.9	480	0.396976	0.409529	0.344388	0.0804672	0.416034	0.112574	0.142929	0.150629	0.0671082	0.166347	-0.188436	-0.308104	-0.233267	-1.0374	-0.306616	-1.08121	-0.294621	0	0.356149	-0.665881	-1.12312
840475	1.57919	0.659187	Tax1bp1	1.57919	up	736.9	586.9	667.2	590.6	359.3	564.9	472.8	566.8	316.7	262.7	434.5	421	442.6	315.3	339	446.8	722.4	763.8	677	189.2	178.1	358.1	223.2	0.597352	0.356468	0.453765	0.0860815	-0.66175	-0.0731068	0.37792	-0.000518799	-0.195113	-0.451418	0	0.0296354	0.213795	-0.31543	-0.141009	0.435661	0.647061	0.675099	0.311804	-0.796846	-1.18839
3120681	2.18347	1.12662	Rab24	2.18347	up	336.6	274.5	421.4	521.1	620.4	266.7	227.9	330.8	457.1	231.1	459.2	541.2	453.5	314.4	339.7	483.8	561	433	652.7	133.5	256.3	259.1	149.7	-0.315463	-0.473738	0	0.0835791	0.221219	-0.796962	-0.476089	-0.486835	0.541894	-0.509711	0.273866	0.576956	0.420929	-0.145101	0.0380335	0.73079	0.459035	0.0290766	0.427163	-1.4117	-0.510621
150136	1.78951	0.839567	Rab24	1.78951	up	317.2	292.6	397.5	440.5	528.8	276.3	219.6	345.3	416.3	198.9	459.5	482	269.6	285.6	312.3	390.9	519.4	465.6	567.6	143.3	245.7	223.1	178.8	-0.105739	-0.0990696	0.203038	0.163845	0.29654	-0.464176	-0.240377	-0.138691	0.693241	-0.487888	0.566016	0.698072	-0.0191307	0	0.1977	0.698627	0.625395	0.41692	0.510656	-0.927469	-0.279145
1340612	-2.16369	-1.1135	Klhl12	2.16369	down	158	137.1	151.7	145.6	174.4	163.4	168.9	216.2	154.3	137.2	160.1	188	166.1	134.3	144	128.2	193.2	136.5	157.9	386	399.2	181.9	314.8	-0.194205	-0.139179	0	-0.158165	-0.0188313	-0.192681	0.389066	0.289827	0.0661278	-0.121912	-0.213376	0.26347	0.280867	-0.0492139	0.0395579	-0.172708	0.0270319	-0.1787	-0.0909972	1.82324	1.40038
5860307	-2.99388	-1.58202	Kif1a	2.99388	down	286	366.6	131.4	132.1	538.9	256.9	128.1	287.9	251.5	141.1	184	137.4	130.3	129.8	124.2	161.5	173.5	147.6	195.4	393.5	550.6	420.4	358.9	0.648504	1.09399	-0.287296	-0.395063	1.22181	0.347336	-0.189396	0.530614	0.773134	-0.185602	-0.112161	-0.346497	-0.205516	-0.202741	-0.27436	0.0856824	-0.221371	-0.188951	0	1.74731	1.73242
450370	-1.65359	-0.725598	Pgbd1	1.65359	down	179.3	134.9	128.5	142.3	171.5	138.8	128.6	137.7	122.7	150	150.3	157.5	126.6	151.7	119.6	125.1	152.2	123	239.2	207.6	164	301.9	208	0.191484	-0.0197258	-0.0678143	-0.043786	0.113925	-0.291074	0.0714755	-0.172441	-0.078001	0.165526	-0.160237	0.120093	0	0.253372	-0.0766082	-0.0621142	-0.141928	-0.177566	0.483004	0.979129	0.308479
5670246	1.4913	0.576566	2900011O08Rik	1.4913	up	2810.6	3725	3902	4320.7	4572.4	5553.4	3192.7	4231.7	2170.1	1503.4	2541.1	2900	2789.8	3008.1	2420.9	1519	2122.7	2724.6	3557.4	1190.5	1676.4	1967.8	2074.2	-0.166372	0.275361	0.232526	0.135444	0.110929	0.211273	0.340349	-0.0390568	0.0279989	-0.424954	-0.0411062	0.151484	0.29339	0.301508	0	-0.438472	-0.505161	-0.12497	0.124079	-0.684426	-0.632678
6100563	1.31726	0.397541	Ap2s1	1.31726	up	304.4	251.6	299.9	361.5	411.3	501.9	263.3	367.9	220.4	272	367.2	327.7	285	232.9	223.1	182.6	295.6	187.9	208.5	170.8	221.1	220.2	216.5	0.133065	-0.0105581	0.124503	0.211647	0.264224	0.54169	0.320037	0.236589	-0.0567932	0.371449	0.468056	0.418123	0.347931	-0.00235653	-0.0163693	-0.304735	0	-0.513335	-0.533198	-0.236184	-0.133277
5960619	-1.34024	-0.422492	A330046P14Rik	1.34024	down	173	154.8	136.9	143	159.7	177.6	129.5	154.8	143.4	131.9	166.4	150.1	127	108.8	128.5	132.6	171.9	154.6	142.8	157.7	194	195.4	152.8	0.07232	0.145223	-0.0181723	-0.0772986	0.0145397	0.0488186	0.0462399	-0.0397592	0.0754528	-0.0753508	-0.0528264	0	-0.0348034	-0.254388	-0.01547	-0.0193958	-0.0204611	0.0780621	-0.106676	0.427248	0.508111
4220239	2.69532	1.43046	Coq10b	2.69532	up	429	701.9	528.8	357.1	835.5	698	338.9	779.3	558.6	557.8	596.8	585.1	255.5	616.6	602.8	190.5	247.1	400.2	621.5	141.6	342.5	254.9	164.6	-0.28273	0.495549	0	-0.680984	0.339027	0.0761242	-0.20377	0.278782	0.559731	0.690671	0.380562	0.395263	-0.689438	0.532914	0.613714	-1.10611	-1.16803	-0.386	0.0489883	-1.5526	-0.412852
6590397	1.4264	0.512376	Polr1d	1.4264	up	775.2	1058.2	842.7	1566.9	1316.1	1375.5	617.5	1238.9	560.3	780.1	732.8	826.7	814.7	754.6	732.9	427.8	639.7	609.1	651.3	405.5	510.5	702.9	561.9	-0.114303	0.411697	0	0.624347	0.288768	0.293075	-0.0529537	0.211846	-0.103186	0.527575	0.0254087	0.216753	0.323831	0.154976	0.226699	-0.41395	-0.312816	-0.44437	-0.541471	-0.359942	-0.517676
1070187	1.76561	0.820169	6430527G18Rik	1.76561	up	840.7	986.6	944.5	1502	1437.2	1489.7	859.9	1139.7	866.6	892.8	981.9	1028.1	756.2	908.9	900	503.3	648.8	632.5	1154.4	392.2	456.5	770.1	581.1	-0.290117	0.0157537	-0.148014	0.26961	0.114038	0.0888271	0.0874081	-0.207951	0.280107	0.434746	0.171549	0.236973	-0.0930328	0.121691	0.21523	-0.481424	-0.600372	-0.696116	0	-0.716206	-0.982015
3870630	1.4269	0.51288	Hist1h4j	1.4269	up	2782.2	2352.7	2117.7	3251.3	4602.4	3175.3	2349.8	3393	3169.3	2129	3188.6	3851.2	3375	2893.4	3243.6	1345.5	1879.6	1400.2	3331.6	2047.5	2078	2823	2028.3	-0.0983019	-0.274614	-0.51512	-0.17692	0.201458	-0.420972	0	-0.261905	0.61842	0.169219	0.422729	0.660805	0.653258	0.33745	0.456513	-0.522886	-0.593893	-1.02509	0.104637	0.186708	-0.238489
7000754	1.35742	0.440871	6330403K07Rik	1.35742	up	8055.5	7576.3	8294.1	10886.6	11505.9	11238.7	5328.6	10931.9	6037	3977.6	5263	6409.8	4400.8	4846.7	4460.6	4126	5491.6	5300.2	6290.7	2137.2	4691.3	4735.1	3670.6	0.327379	0.261751	0.327379	0.42909	0.39474	0.121645	0.113635	0.227785	0.379656	-0.0159683	0.0231571	0.288186	-0.111212	0	-0.256247	-0.0262451	-0.211365	-0.249925	-0.123554	-0.852544	-0.0400276
6620079	1.76037	0.815879	Egr1	1.76037	up	11307	10114.2	8584.7	11628.6	14786.6	18450.1	9611.7	13505.6	11239.1	8730.4	11996.2	9552.4	4892.2	8459	9508.7	3796.8	6811.1	5925.8	7474	4311.3	5523.8	6977.6	3980.3	0.100599	0.173812	-0.136789	0	0.190924	0.308802	0.435945	-0.0176888	0.949563	0.547559	0.583011	0.388681	-0.466629	0.33364	0.388681	-0.655084	-0.48348	-0.638383	-0.341366	-0.409884	-0.282925
1820341	2.28331	1.19113	Pde1a	2.28331	up	968.2	979.4	1053.6	1089.7	1795.6	1075.8	614.3	1035.9	665.2	473.9	914.1	1064	621.5	671.7	763.8	487.8	656.9	925.5	667.4	255.2	583.1	378	209.7	0.241778	0.338284	0.327947	0.135406	0.770465	0	-0.0374432	-0.000228882	0.205025	-0.221173	0.385123	0.614843	-0.0573969	0.00126076	0.306624	-0.198411	-0.256831	0.180684	-0.477896	-1.05133	-0.320399
7560022	1.50803	0.592667	Prkx	1.50803	up	205.4	177.8	170.3	162.2	173.5	172.6	118.6	142.5	221.8	210.7	198.4	214.9	221.2	159.2	249.6	113.6	161.1	191.9	154.7	132.7	131.6	157.5	152.3	0.266979	0.215949	0.114285	-0.0374813	-0.0400801	-0.123518	-0.241076	-0.285578	0.650402	0.605917	0.0972991	0.455909	0.683523	0.157138	0.855107	-0.367509	-0.227967	0.21379	-0.129158	-0.144435	-0.212815
2060435	-1.50971	-0.594269	Sfrs5	1.50971	down	4254.1	4822.9	4618.3	4488.7	5353.9	4659.3	2486.5	3779.5	4461.9	2708.9	5211.1	4451	3218.6	3792.4	5493.9	3737.4	4504.5	3890.9	5558	6827	3891.8	7134	7164.6	-0.236024	0	-0.160725	-0.453444	-0.304638	-0.641969	-0.651839	-0.827462	0.392382	-0.20693	0.392382	0.181017	-0.132841	0.0392551	0.426082	0.242425	-0.0989533	-0.272012	0.1241	1.20848	0.0884905
1190386	-1.3942	-0.479436	Ttc12	1.3942	down	183.9	156.5	140.1	157.2	154.2	164.3	128.6	160.3	128.5	135.6	169.8	149.2	122.1	135	123.5	196.7	309.5	159.8	340.5	174.7	165.7	177.8	202.3	0.156182	0.11382	-0.0354719	0	-0.0660648	-0.127138	-0.0164385	-0.0326147	-0.106266	-0.0821338	-0.0721145	-0.0576143	-0.142455	0.0157266	-0.118006	0.601992	0.848438	0.0700459	0.853503	0.579961	0.233607
160612	-2.44652	-1.29073	Rasgrp2	2.44652	down	312.5	364.6	472.9	491.3	505.8	718.8	291.8	411.4	348.6	281.9	260	303.3	602.1	237.5	337.3	381.4	544	623.7	1055.1	647.7	831	1053.8	628.7	-0.552167	-0.242446	0.0141716	-0.121044	-0.192618	0.272784	-0.263876	-0.346335	0	-0.285387	-0.851048	-0.421336	0.701528	-0.692654	-0.111473	0.223087	0.275473	0.415392	1.0004	1.1754	1.02556
1570731	-1.81922	-0.863323	Thsd7a	1.81922	down	197	218.5	152	196.2	223.1	179	231.7	236.7	254.5	219.7	236.2	186	185.1	137.3	160.9	228.4	265.3	308.2	446.3	330.8	319.6	522.2	233.1	-0.294207	0	-0.511673	-0.317991	-0.285989	-0.555102	0.330842	-0.11308	0.3892	0.186393	-0.0975113	-0.268116	-0.0764637	-0.533662	-0.31571	0.275754	0.0264606	0.339003	0.665706	1.08122	0.575117
1780647	2.32081	1.21463	2310016M24Rik	2.32081	up	1490.9	1339.5	1895.9	1983.9	2505	2426.8	1532.7	1816.6	1160.5	774.1	1060.9	1623	1528.8	1526.6	1124.5	949.8	1293.6	926.6	1114	310.9	492.1	1438.2	452	0	-0.0687437	0.313066	0.13014	0.37658	0.208076	0.385342	-0.0987081	0.177603	-0.294712	-0.232496	0.404835	0.483567	0.388804	0.032608	-0.0348597	-0.104332	-0.65267	-0.560581	-1.57318	-1.38139
5340154	-2.85745	-1.51473	Farp2	2.85745	down	157.9	431.6	147.5	152.9	170.8	267.9	202.7	337.4	131.9	135.1	166	267.5	139	157.8	130.3	153.2	226.2	260.5	256.8	370.4	479.2	300.8	543.8	-0.469924	1.15094	-0.305691	-0.368266	-0.309248	0.230595	0.380049	0.561561	-0.406704	-0.419546	-0.436076	0.541826	-0.267203	-0.112981	-0.375805	-0.175757	0	0.346281	0.156413	1.49151	1.38315
2680202	2.07121	1.05048	2610039C10Rik	2.07121	up	1368.3	2364.8	2677.9	2796.4	3149.7	3800.6	1619.3	3395.8	1397.4	1111.7	1154.5	1635.6	1543.7	1401.4	1417	881.7	1277.8	1317.9	1800.8	350.9	793.1	1072.7	788.5	-0.377491	0.494004	0.585485	0.36958	0.448771	0.586113	0.199416	0.49228	0.188555	-0.0209093	-0.354972	0.153138	0.238361	0	0.106684	-0.425213	-0.387621	-0.373385	-0.0952387	-1.64324	-0.956202
7650273	-4.05629	-2.02016	Hist1h1c	4.05629	down	929.2	576.8	2208.4	2252.7	1960.7	2686.1	1746.1	2254.1	449.7	192.5	470.1	473.2	473.5	262.8	529.4	836.8	1336.6	1245.3	2325.5	870.5	1655.3	2454	1474.5	-0.598039	-1.20067	0.626389	0.388986	0.116963	0.408485	0.621312	0.244423	-1.19094	-2.54818	-1.39699	-1.33302	-1.23098	-2.12407	-1.00631	-0.179421	0	-0.132467	0.635289	0.0425739	0.496954
4150110	1.53306	0.616416	LOC100045306	1.53306	up	490.4	469.5	384.5	616.4	502	691.8	451.7	716.9	263.1	307.4	299.5	256.8	285	384.5	312.4	301.4	388.2	285.7	217.6	176.3	211.8	216.1	182.3	0.325961	0.372375	0	0.451455	0.0727396	0.493318	0.62695	0.606677	-0.20019	0.141491	-0.331066	-0.411046	-0.0992603	0.277294	0.0427637	0.112096	-0.00181293	-0.414301	-0.931985	-0.619501	-0.639576
1470725	-1.98581	-0.989725	Gpr88	1.98581	down	1681.2	1558.7	1863.2	1526	2331	3141.3	1093.8	3078.2	1245.4	1060.6	1293.7	1811.3	1404.8	775.3	880.1	1494.5	2511.1	2454.1	4091.9	1714.5	3048.3	3015.1	1881.3	-0.165887	-0.20283	-0.0618458	-0.575945	-0.0640736	0.218544	-0.435971	0.247459	-0.0662432	-0.181884	-0.290386	0.197934	0	-0.973396	-0.679254	0.285622	0.470647	0.464862	1.07047	0.566796	1.06219
50167	-1.08055	-0.111762	Rasgrp4	1.08055	down	159.3	130	125.9	136.7	131.7	160.1	116.6	145.1	113.2	133.7	163.1	146.3	127.7	124.5	129.2	126.5	166.7	128.9	147.4	134.5	140.5	155.5	146.9	0	-0.0431829	-0.0624857	-0.061152	-0.140764	-0.0416789	-0.0711613	-0.0606089	-0.150033	0.020957	-0.00499439	0.0355368	0.050477	0.0240355	0.0685973	-0.00996208	0.0158825	-0.0745611	0.0121999	0.0825229	0.0909505
7150598	1.70056	0.766009	Nr4a1	1.70056	up	307	247.5	228.8	271.4	347.9	236.3	224.1	195.4	304.5	306.8	356.3	229.9	159.2	253.1	253.4	146.9	193.2	170.7	198.1	133.4	190.5	187.4	146.3	0.36608	0.191841	0	0.0775504	0.281385	-0.138415	0.302127	-0.318084	0.714453	0.806574	0.640501	0.0861087	-0.273373	0.341379	0.400826	-0.460248	-0.465243	-0.405185	-0.370769	-0.608894	-0.114294
4920392	2.09948	1.07003	Dok4	2.09948	up	662.4	195	607.2	1038.3	994.8	668.5	328.2	846.2	217.1	452.1	284.7	336.3	260.3	345.3	430.9	559.1	1019.2	987.3	802.4	161.2	136.6	192.5	149.6	0.3005	-1.25453	0.177799	0.687304	0.553268	0	-0.27202	0.372218	-0.98822	0.320037	-0.874717	-0.436366	-0.685751	-0.342447	0.0713778	0.62044	0.995619	0.907622	0.413622	-1.24713	-1.75461
4730520	1.29323	0.370983	Cox5a	1.29323	up	1794.5	1803.7	2058.2	2781.4	3115.6	3058.6	1665.5	2536.2	1665.7	1201.2	1882.7	1769.5	1756.7	1540.4	1592.9	805.5	1791.1	1490.2	1866.2	977	1392.6	1691	1233.6	-0.0980816	0	0.0802116	0.255006	0.329338	0.164139	0.132572	-0.0264769	0.318178	-0.00333977	0.26731	0.152093	0.348037	0.0451097	0.169904	-0.664175	-0.0142393	-0.278619	-0.131528	-0.210177	-0.196611
1710600	-2.39938	-1.26266	Stx1b	2.39938	down	658.9	838	795.5	734.9	1233.3	955.4	1057.9	526.1	627.1	412.7	622.4	417.9	445.7	685.2	490.7	752.6	895.6	787.6	1198.9	1424.2	1041.2	1412.2	1217.1	-0.353974	0.0756912	-0.0860424	-0.417416	0.203864	-0.19247	0.685025	-0.886107	0.0906115	-0.474897	-0.22879	-0.773335	-0.570137	0	-0.383309	0.408526	0.175184	-0.069788	0.365789	1.43995	0.546686
4760224	1.53481	0.618063	Ctgf	1.53481	up	280	288.6	147.3	382.7	294.9	402.7	178.6	361.3	175.9	195.5	251	149.6	280.5	195.8	237.9	145.7	187.2	134	157.4	126.2	135.5	132.8	159.7	0.265107	0.425582	-0.497574	0.529012	0.0986643	0.518327	0.00610209	0.460934	-0.206931	0.0230494	0.0579352	-0.575125	0.575596	0	0.338893	-0.445834	-0.479747	-0.667127	-0.558735	-0.675109	-0.615224
430025	2.53277	1.34072	Cck	2.53277	up	789.7	775.7	608.4	1596.7	696.4	1169.9	569.7	969.8	440.5	542.3	747.6	779.7	479.4	725	687.6	365.4	432.4	599.2	249.9	214.2	282.6	283.9	233.6	0.380894	0.437155	0	1.11476	-0.120907	0.542937	0.303951	0.368276	-0.0107775	0.441043	0.521926	0.595807	-0.00558758	0.554433	0.594749	-0.206456	-0.458199	-0.00814152	-1.39936	-0.904746	-0.875505
4060369	-1.31735	-0.397641	Ascc3	1.31735	down	171.8	180.6	158.8	173.6	161.1	206	136.2	167.3	135.4	155.6	186.7	162.7	133.5	133.5	145.3	163.3	224.2	177.5	185.2	183.1	160.9	214.7	188.3	-0.102478	0.201508	-0.00328493	0.000746727	-0.137587	0.128917	-0.00909328	-0.0754104	-0.154576	0.0301547	-0.037888	-0.0217462	-0.114124	-0.112962	-0.00156021	0.154057	0.205187	0.0787311	0	0.555678	0.0812035
3610332	6.81495	2.7687	Pdyn	6.81495	up	7189.9	6152.1	6612.9	8922.9	8555.7	12526	6362.3	9408.6	1795.7	2292.5	2204.6	1614.1	3174.3	1647.3	1314.3	1930.5	2884.2	2689.1	1157.7	390.2	297.3	362	201.1	1.19776	1.04821	1.13447	1.29094	1.09292	1.40354	1.48905	1.23044	-0.186403	0.294126	-0.122499	-0.590296	0.598882	-0.473557	-0.716873	0	0.0252256	-0.0469322	-1.49179	-2.22283	-3.06918
990601	1.8805	0.911115	Dvl3	1.8805	up	180.1	128.9	240.4	138.1	194.1	171.6	118.4	173.7	185.8	185.2	385.7	276.3	286.2	161.5	239.7	143.6	189.3	147.8	142.2	131.3	137.1	132.5	124.3	0.0551448	-0.239448	0.551539	-0.229753	0.0763445	-0.116571	-0.227465	0.0315747	0.352974	0.39185	1.26345	0.866267	1.06718	0.193065	0.813559	-0.00576448	0	-0.0811701	-0.218525	-0.14685	-0.13238
1260110	-1.60313	-0.68089	Hpca	1.60313	down	9949.7	10570.7	10249.1	14036.1	14239.7	11381.7	5124.5	8704.2	8631.3	8130.4	9795.6	7573.6	9875.8	7606.6	7228.9	7169.6	12981.5	11863.6	18826.5	8685.9	12155.2	20664.9	17105.4	-0.284297	0	-0.207368	-0.0340967	-0.111612	-0.648992	-0.798138	-0.824383	0.145004	0.122073	0.122073	-0.18092	0.365422	-0.057972	-0.266608	-0.111612	0.145004	0.0872841	0.846511	0.316402	0.604476
6560327	-2.93712	-1.5544	Lamp2	2.93712	down	178.9	134.4	298.7	140.9	175.2	213.5	130.6	378	121.7	246.7	277	260.5	119.1	159.2	211.3	386.4	636.6	411.1	308.8	327.3	695.7	311.8	1114.1	-0.65592	-0.868489	0.136096	-0.899248	-0.712326	-0.464038	-0.737877	0.286484	-0.931654	0.210799	0	0.0766683	-0.933415	-0.522697	-0.0794487	0.989132	1.24279	0.550081	-0.03087	0.880599	1.48961
5910053	1.19356	0.255269	Nkiras1	1.19356	up	4707.3	3895.7	4128	6011.2	5250.8	8042.6	3906.2	6819.5	3114.2	2682.8	3577	3321.6	3339.7	3588	3271.3	2107.2	2868.6	2787.4	3500.6	2461.9	2512.4	3348	2837.7	0.20081	-0.0334196	-0.0794153	0.205822	-0.0746374	0.362217	0.241588	0.227221	0.132145	0.0390959	0.095417	-0.0251646	0.170222	0.217916	0	-0.378613	-0.472815	-0.472815	-0.282707	0.0113525	-0.39699
1990278	-1.5008	-0.585729	Slc2a13	1.5008	down	433.8	268.3	360.1	270.3	286.8	314.5	315	285.8	308.4	245.4	398.1	389.9	224.6	344.7	302.8	428	591.6	592.5	695.3	341.5	382.6	712.8	481.3	0.0411091	-0.494614	-0.212202	-0.72203	-0.758695	-0.592135	0	-0.658806	-0.0617533	-0.391637	0.0316944	0.107269	-0.566909	-0.0158958	-0.130144	0.560137	0.54578	0.480608	0.537975	0.362148	0.0462503
6280240	2.78367	1.47699	Crym	2.78367	up	575.7	958.6	407.4	810.2	1359.3	689.3	766.8	854.2	596.6	648.9	924	847.6	440.8	613.3	820.2	399.2	600.6	420	910.7	159.6	282	323.4	313.9	-0.249979	0.57989	-0.719801	0	0.626178	-0.317463	0.518665	0.0318775	0.295058	0.528496	0.670684	0.549822	-0.290208	0.147803	0.6797	-0.236453	-0.112099	-0.689055	0.260358	-1.6205	-1.05042
3140044	1.34973	0.43267	Pnck	1.34973	up	203.7	211.1	205.5	235.5	287.3	199.2	193.2	208.9	247	267.5	295.4	227.1	245.1	247.3	291.6	187	208.4	200.4	230.5	166.5	177.1	216.7	209.1	-0.193583	0	-0.105736	-0.0579972	0.0648551	-0.330012	0.119	-0.212069	0.381059	0.590389	0.342186	0.0939798	0.380679	0.334471	0.640029	-0.00884628	-0.321674	-0.182571	-0.169254	-0.0353661	-0.190065
1170307	-1.13853	-0.187178	Myl9	1.13853	down	204.2	179.2	157.5	181.6	204.5	201.5	142.8	194.7	170	182.1	212.8	179.8	149.5	173.2	168.6	152.3	211.7	157.9	204.6	174.2	187.3	206.5	195.8	0.0810437	0.0509453	-0.150084	-0.0855317	-0.063067	-0.0418978	-0.0676832	-0.0238595	0.00671196	0.165791	0.0368314	0	-0.069242	0.103779	0.0731068	-0.104149	-0.0250945	-0.195788	-0.0353994	0.321907	0.162052
3870095	2.23132	1.1579	Stmn2	2.23132	up	788.1	950.9	1201.5	1537.5	1306.7	1449.9	898.3	1019.4	707.5	742.8	1089.9	1236.7	753	893.1	1264.6	202.5	338.8	794.1	603.4	279.1	513.6	746	346.5	-0.360425	0	0.232036	0.325963	0.00349522	0.0898743	0.180009	-0.312583	0.00229645	0.189087	0.354676	0.525923	-0.0709276	0.120024	0.747295	-1.94023	-1.59556	-0.327628	-0.938568	-1.20598	-0.788078
5360110	-1.74764	-0.805405	Ktn1	1.74764	down	230.7	130.9	223.5	189.7	179.3	161.8	137.6	153.8	156.9	153.6	245.3	143	195.6	130.8	137.5	178.8	219.5	150.3	163.9	179.4	301.6	270.9	360.8	0.372876	-0.302467	0.374066	0.0716844	-0.0847726	-0.296786	-0.024694	-0.243733	0	-0.0264769	0.393352	-0.269722	0.434546	-0.174431	-0.115324	0.283	0.136551	-0.150151	-0.145706	0.487216	0.923031
650092	1.38053	0.465227	Synpr	1.38053	up	2976	2429.2	3158.3	4127.3	3493.4	6106.6	2245.7	5152.1	1558.9	1675.1	1610.4	1683.3	1511.2	1835	1950.6	1599	2682.6	1983.1	2253.5	1111.4	931.5	1690.6	1491.2	0.25638	0.0381746	0.296592	0.43493	0.107385	0.692795	0.20156	0.55088	-0.155153	0.0695114	-0.352299	-0.290088	-0.274159	-0.0884638	0.0561628	0	0.159075	-0.249234	-0.229797	-0.436282	-1.18723
270639	-2.1482	-1.10313	Hist1h2bc	2.1482	down	1029.2	1230.9	1729.8	2293.4	2065.2	3368.1	765.6	3239.4	464.2	351.5	414.6	531.6	565.8	641.6	784.9	1113.2	1420.4	1386.7	1530.3	809.8	823.6	2110.3	1108.1	-0.380849	-0.0681944	0.306815	0.479042	0.250862	0.805906	-0.463822	0.80467	-1.08558	-1.41344	-1.55963	-1.10643	-0.898715	-0.767633	-0.365665	0.321797	0.142666	0.0919275	0.0471048	0	-0.506229
4290673	-2.82916	-1.50038	Zfp354a	2.82916	down	217.9	240.9	145.5	360.6	310.5	170.2	340	174.4	149	139.6	158.3	153.9	134.8	149.8	160.1	218.6	297.4	372.5	256.5	209.7	468.5	850	294.2	-0.0577879	0.218462	-0.475972	0.492834	0.198845	-0.559071	0.967713	-0.392596	-0.411627	-0.526053	-0.660145	-0.493206	-0.473047	-0.336445	-0.238894	0.289048	0.295208	0.681708	0	0.421557	1.18952
270241	-1.09923	-0.136497	1810011O10Rik	1.09923	down	150.5	121.7	119.9	136.5	145	150.8	108.7	135.6	109.8	120.1	157	126.8	113	111	111.4	128.6	167	131.6	142.4	131.4	129.2	135.6	136.9	0	-0.0623159	-0.0493722	0.0233731	0.0725355	-0.044023	-0.1017	-0.0723147	-0.101871	-0.053544	0.0254545	-0.0858159	-0.0444999	-0.0618076	-0.0618792	0.0994258	0.104789	0.0411143	0.0520649	0.123211	0.0445719
5290367	2.05361	1.03816	LOC100047353	2.05361	up	846.5	664.4	525.9	974.2	1265.7	1827.8	679.7	1303.6	569.2	663.7	797.3	637.2	436	775.8	507.2	311.7	446.8	360.1	570.8	296.3	338.1	318.5	281.5	0.272052	0	-0.424376	0.194047	0.493775	0.918752	0.326793	0.532555	0.172073	0.522339	0.400618	0.0974875	-0.346879	0.442661	-0.0769653	-0.684649	-0.619746	-0.949548	-0.48766	-0.585546	-0.844591
20612	1.96457	0.974216	Egr3	1.96457	up	2907.4	3151.7	2478.9	2313.2	2998.3	4989.1	3916.9	4328.3	2626.2	2150.3	2843.4	2456.9	1907.8	3648.8	3355.9	1341.3	2043.4	2057.5	1779.4	831.1	1971.2	1603.3	1483.4	0.161881	0.343023	-0.0674772	-0.439634	-0.168773	0.368151	0.915199	0.291233	0.590431	0.382241	0.441468	0.160108	0	0.908724	0.706677	-0.328852	-0.268095	-0.254703	-0.671773	-0.891369	-0.125919
6450139	1.09556	0.131663	Polq	1.09556	up	146.2	122.5	126.3	135	130.9	143.9	109.9	136.8	118.9	129.1	161.2	129.5	114.6	123.2	125.2	132.5	166.4	127.2	152.1	111.2	116.4	119.6	122.6	-0.0182757	-0.026731	0.0534868	0.0326314	-0.0385547	-0.0887852	-0.0581861	-0.0348315	0.0270767	0.0800028	0.0889707	-0.0319419	0	0.119809	0.136229	0.166769	0.124665	0.0181293	0.16216	-0.0945168	-0.0844975
1170468	2.43409	1.28338	Fabp3	2.43409	up	598.6	393.2	318.4	855.5	709.5	758.4	461.2	737.3	561.5	511.6	502.8	577.2	377.5	470.6	395.4	285.4	454.4	483.6	499	143.4	296.9	170.8	273.4	0.203307	-0.265305	-0.656967	0.465277	0.133516	0.203899	0.247074	0.232443	0.587103	0.575233	0.149514	0.398164	-0.12225	0.161731	0	-0.390004	-0.157726	-0.096221	-0.240747	-1.4898	-0.581026
1770273	1.5269	0.610608	Hist1h4b	1.5269	up	259.4	246.6	245.2	381.9	458.6	273.9	199.6	386	386.7	285.7	509.2	466	325.7	381.6	287.2	215.3	297.4	217.2	400.4	208.5	230.7	347.1	220.6	-0.365267	-0.310583	-0.41241	0	0.128633	-0.458852	-0.360024	0.0170584	0.604276	0.179191	0.747874	0.662091	0.258945	0.436144	0.0903368	-0.296541	-0.266181	-0.606171	0.0319014	-0.14982	-0.350048
6770064	-1.11085	-0.15167	Pcsk1	1.11085	down	151.4	127.5	136.5	136.6	140.3	167.9	124.6	150.1	115.6	119.7	148.4	135.4	111.6	113.5	116.2	119.3	162.8	125.6	144.7	132.5	131	140.4	142.9	-0.0154338	-0.012507	0.116256	0	0.00661516	0.0926647	0.10794	0.051898	-0.0597167	-0.0834098	-0.0812278	-0.0171065	-0.0862451	-0.0521979	-0.021153	-0.0328608	0.0467105	-0.0488372	0.0496235	0.113585	0.0409713
3520408	-2.38651	-1.2549	Mobp	2.38651	down	168.7	155.4	157	141.5	163	310.1	167.8	200.4	123.8	146.5	150	132	121.9	156.9	119	167.6	237.4	589.3	430.4	238.8	635	232.6	232.3	-0.237222	-0.108605	-0.113844	-0.350085	-0.226701	0.524286	0.225433	0.0545616	-0.365076	-0.17187	-0.462339	-0.4503	-0.355948	0	-0.383135	0.101553	0.205065	1.60664	0.973224	0.923315	1.89224
4070538	1.60839	0.68562	Timm8a1	1.60839	up	568.7	673	897.7	1185.7	1156.8	950.5	581.1	898.9	425	289.2	733.3	678.4	774	523.7	468.8	261.9	370	550.6	561.9	316.2	295.2	367.9	353.7	-0.10323	0.227366	0.546336	0.6826	0.576047	0.262563	0.320273	0.273459	-0.0715561	-0.609624	0.486157	0.392427	0.711719	0.0940371	0	-0.769531	-0.723443	-0.143231	-0.303034	-0.272155	-0.822027
6250541	1.95227	0.965156	Hist1h4i	1.95227	up	833.9	811	841.6	1053.7	1734.4	696.9	642.7	1257.3	1772.2	816.5	1536.9	1819.8	1161.4	1114.6	1289.1	369.1	585.6	843.8	1381	547	634.1	1211.9	580.9	-0.12357	-0.0872107	-0.124755	-0.053772	0.566299	-0.714981	-0.121957	0.107769	1.47633	0.471213	1.0239	1.24829	0.743939	0.599348	0.927295	-0.774063	-0.564667	-0.0957346	0.458899	0	-0.338062
2140192	1.66047	0.731593	LOC100047184	1.66047	up	2390.7	2268.7	2922.2	3388.5	3659.9	4727.1	1749.7	3553.9	1726.9	1580.6	2316.6	2385.3	2060	1910.1	2024.1	1481.1	2266.8	1982.3	2451.2	1144.5	933.1	2133	1033.7	-0.0459661	-0.0296202	0.240365	0.171357	0.198182	0.388397	-0.166319	0.0986805	0.0156927	0.00370502	0.198182	0.201932	0.182355	0	0.12148	-0.0984507	-0.0402317	-0.230362	-0.0720701	-0.375007	-1.16393
6020026	1.76915	0.82306	Rbmxrt	1.76915	up	805	928.1	975.3	1071.5	955.1	1297.4	512.9	1055	657.8	596.6	775.9	476.1	605.9	627.2	509.7	419.8	552	487.2	381.1	283.6	243.2	396.6	539.4	0.0929451	0.388298	0.352559	0.240071	0	0.363855	-0.148084	0.146628	0.318825	0.271471	0.263017	-0.426425	0.0325651	0.0394087	-0.170269	-0.296961	-0.380315	-0.627354	-1.16132	-0.758607	-1.39839
1090022	2.81057	1.49086	Ttc9b	2.81057	up	616.6	1156.7	584.2	1065.3	1216.6	592.8	383.7	873.6	522.7	150	666.4	701.3	407.5	902	509.6	164	226.2	351.8	464.8	158.8	181.8	255.7	143.8	0.252223	1.23256	0.176004	0.774883	0.881403	-0.104657	-0.014636	0.470065	0.480902	-1.54655	0.570732	0.671343	0	1.10699	0.373224	-1.35038	-1.29206	-0.535236	-0.329372	-1.23009	-1.25322
4490301	1.28758	0.364661	EG637748	1.28758	up	3997.9	3990.6	5352.2	4534.5	5726.5	6589.2	3515.5	6613.4	2068.2	2639.8	2753	2396.6	2531	2629.1	3314.9	2156.8	3572.5	4346.3	3330.3	1522.6	2478.2	2064.9	2391.8	0.108324	0.172156	0.487288	0	0.213501	0.253876	0.24814	0.348907	-0.258561	0.188447	-0.117646	-0.371083	-0.0707626	-0.120409	0.188447	-0.16752	0.0181665	0.316207	-0.193727	-0.577617	-0.236352
2900592	6.45473	2.69036	Sfxn1	6.45473	up	2627.6	1607.6	1273.7	3342.1	1910.2	3395.4	1619.7	2496.1	1443.3	1497.2	1947.1	1683.3	1829.7	1415.7	1159.8	247.2	295.4	744.2	326.9	153.8	172	349.3	500.5	0.630333	0	-0.42234	0.682537	-0.173983	0.503636	0.268271	0.124942	0.287021	0.476957	0.496052	0.264427	0.572771	0.0791578	-0.109763	-2.33548	-2.55082	-1.1568	-2.52242	-2.99534	-3.03245
4180577	4.15017	2.05317	Sfxn1	4.15017	up	4477.6	5156.1	5825.7	7203.7	7376.8	8458.5	4862.1	9690.5	3397.4	2824	4297.6	4216.5	5136	4291	3642.1	1215.3	2489.9	2126.6	2346.8	281.5	3160.7	1071.5	988.8	-0.174985	0.0647325	0.16205	0.248584	0.109839	0.202345	0.351876	0.514561	0	-0.171791	0.105716	0.0647325	0.568285	0.209995	-0.117795	-1.42413	-0.936726	-1.14333	-1.16539	-3.48249	-0.273234
5360402	-2.11271	-1.0791	Copg2as2	2.11271	down	1765.4	832.6	1647.1	2591	2149.2	1755.6	1059.2	1630.3	903.9	1479	950.8	943.8	1375.5	1290.1	1222.1	1252.3	2397.9	2451.7	2064.6	1649.5	3413.5	2183.6	2888.4	0	-0.98874	-0.128347	0.272379	-0.0680637	-0.449485	-0.369448	-0.48132	-0.417678	0.400651	-0.632997	-0.631736	0.0698986	-0.110696	-0.0879154	0.118898	0.515037	0.566292	0.120302	0.609662	1.3522
510368	2.88756	1.52985	Fos	2.88756	up	447.5	349.1	367.6	615.1	929.3	1135.8	911.1	881.9	886.1	736.9	1274.4	571.5	268.4	471.6	506.6	182.2	249.4	343	235.9	245.9	231.6	280.1	154.1	0	-0.231441	-0.269001	0.238874	0.701714	0.936557	1.36677	0.680642	1.50906	1.34049	1.74401	0.585656	-0.392485	0.367291	0.562634	-0.964142	-0.928503	-0.374629	-1.04803	-0.247111	-0.724229
3710278	1.44879	0.534848	Tmsb10	1.44879	up	1723	2405.3	2063.9	2782.1	2790.5	3046.6	1368.4	2900.8	1263.5	1161	1546	1505.8	1475.2	1282.9	1757.3	687.8	1079.6	1072.5	1852.8	742.4	847	1558.2	1112.8	-0.0677662	0.485047	0.162555	0.334997	0.255074	0.23857	-0.0617399	0.220534	0.0216465	0.0301075	0.0554419	0	0.137145	-0.155956	0.373387	-0.812579	-0.662951	-0.714674	-0.0638924	-0.533015	-0.868066
2850192	2.22774	1.15558	Ppp1r2	2.22774	up	2310.3	1599.4	1898.2	1566.8	2785.9	3153.1	2556.8	3411.9	1160.2	1146.2	1325.3	1836.5	1594.8	1508.6	1394.2	708.7	1064.8	1157.7	2216.3	583.5	575.7	1047.1	545.9	0.351959	-0.105186	0.0280027	-0.477797	0.246351	0.28936	0.838307	0.468872	-0.110628	0	-0.191076	0.281169	0.27481	0.0732813	0.0571108	-0.774719	-0.683177	-0.599437	0.196784	-0.888927	-1.4599
990438	2.08263	1.05841	Cotl1	2.08263	up	733.5	588.7	658.6	876.9	831.1	991.8	618.1	1125.9	604	347.3	507.3	400.8	567.6	518.9	426.2	315.9	484.3	491.4	527.9	210.2	340.4	377.1	122.7	0.329106	0.0979071	0.174554	0.33671	0.191054	0.387579	0.475268	0.607201	0.552874	-0.215961	0	-0.298429	0.320967	0.148453	-0.0569086	-0.382181	-0.218337	-0.237595	-0.323727	-0.878862	-0.560065
3140110	2.3246	1.21698	LOC100044779	2.3246	up	1579.2	1646.7	1659.4	1822.3	2177.6	3711.5	1304.8	2787.1	1824.4	1690.5	1755.9	1749.2	1383.8	1725.4	1800.6	772.2	1309.4	1490.2	1824.4	374	632.3	1569.5	976	-0.10837	0.0301971	-0.0621958	-0.165636	0.0105162	0.621859	-0.0309076	0.253584	0.636325	0.634593	0.340609	0.30721	0.135891	0.38442	0.504504	-0.559515	-0.282297	-0.107914	0	-1.48477	-1.22532
2480671	1.77494	0.827772	Psma5	1.77494	up	663.5	745.3	640	927.8	1101.2	1422.9	622.2	1180.8	561.5	447.6	503.9	695.3	689.6	592.9	828.5	419.1	571.3	515.8	496.7	313	330	314.7	453.4	0	0.256798	-0.0478554	0.214346	0.389264	0.682012	0.29647	0.485441	0.237138	-0.00295925	-0.198291	0.306389	0.412048	0.153153	0.743402	-0.10838	-0.142935	-0.356431	-0.597896	-0.408161	-0.788177
5550753	-1.58012	-0.660037	Gnal	1.58012	down	4323.7	3307.5	3940.5	5722.4	6599.4	6062.6	3511.4	4396.8	1882.8	1333.7	1943.7	2019	2180.2	2868.6	2670.6	2517.8	3408.7	4758.8	4030.4	2520.7	3482.2	3372.6	3729	0.179775	-0.135992	0	0.26615	0.358164	0.0761738	0.201389	-0.219192	-0.456844	-0.850217	-0.661938	-0.651343	-0.359493	-0.0224581	-0.135992	0.0278721	-0.0824108	0.381978	0.0590067	0.176514	0.286383
1300110	1.76	0.815575	Erh	1.76	up	2093.5	2541	1901.9	3204.4	3498.2	4586.9	1755.4	4864.8	1640.8	1803.7	1651.5	1311.4	2283.6	2132.7	1485.7	1256.9	2078.9	2231.3	2352.9	762.9	1177.2	1537.8	794.3	-0.066	0.294231	-0.246913	0.24948	0.291049	0.514551	0	0.676755	0.0940599	0.375603	-0.134774	-0.489473	0.508686	0.278935	-0.131956	-0.188712	-0.00279713	0.105561	0.0272255	-0.777035	-0.647436
1170523	2.41048	1.26932	Slc35d3	2.41048	up	361.8	624	440.2	726.4	422.3	521.6	254.1	349.2	414.1	259.7	338.2	302.8	415.9	294.9	194.9	137.4	181	286	141	116.6	190.3	131.6	117.2	0.0761995	0.920299	0.35241	0.831478	0.0106354	0.299974	-0.020875	-0.118926	0.692329	0	0.0431786	0.0103607	0.600273	0.0532312	-0.514487	-1.0751	-1.05937	-0.25213	-1.23058	-1.32498	-0.624876
4540195	-3.47214	-1.79583	mtDNA_ND2	3.47214	down	334.4	392.2	454.8	196	242.9	283.5	404	158.7	345.8	324	261.7	257.4	155.3	209	163.6	995	1155.3	763.7	388.7	770.1	750.1	533.5	1245.2	-0.330076	0	0.0900831	-1.10777	-0.974239	-0.733109	0.325775	-1.40815	0.121369	0.0956574	-0.70573	-0.546737	-1.12014	-0.745185	-1.07926	1.8099	1.48634	0.845005	-0.324657	1.5738	0.994556
4900487	-1.13974	-0.188704	V1rc29	1.13974	down	165	139.5	132.4	140.4	152.3	156.6	119.8	156.6	122.9	130.2	159.1	145.5	126.8	120.5	125.6	139	178.8	143.8	146.8	145.8	146.2	147.7	150.4	0.0198441	0.0310831	-0.0269222	-0.0643043	0.00517464	-0.113788	-0.0638571	0.0156894	-0.0785527	-0.0573626	-0.0802398	-0.0117731	0	-0.0625153	-0.00910139	0.0859633	0.067615	0.0293975	-0.0320034	0.272449	0.125074
1580349	-1.43253	-0.518561	Camk2n1	1.43253	down	1589.2	1331.8	1922.6	2147.1	1679.1	2119.6	1458.9	2033.1	1264.4	1283.5	1578.5	2119	1674.4	1381	1041.8	1303.1	1795.1	1183.9	1913.1	1574	2512.2	2803.9	1834.6	-0.228681	-0.401725	0.0176868	-0.0791664	-0.496464	-0.275661	0	-0.27445	-0.0142279	0.128455	0.044261	0.433939	0.319591	-0.0856085	-0.397114	0.117432	0.0312452	-0.597452	-0.0522795	0.460383	0.758678
4540020	2.19382	1.13344	Dnajb1	2.19382	up	7523.3	4445.1	4886.5	6251.4	7655.3	6939.6	4098.7	4616	8478.8	5280.3	10074.1	7624.1	3448.9	6836.8	5595.5	1245.7	3106.1	4262.6	4640.3	1772.1	3505.8	4285.7	2928.7	0.625373	-0.0381622	-0.00732136	0.0850458	0.23399	-0.0429811	0.159276	-0.489884	1.38338	0.790546	1.40631	1.11376	0.0332804	0.959841	0.540091	-1.30549	-0.527894	-0.0692883	-0.0560436	-0.696154	-0.0136871
1580075	2.48548	1.31352	Tusc1	2.48548	up	583.6	749.4	994.6	920.3	1463.1	868.6	623.1	1213.2	585.2	572.3	452.7	495.1	595.9	693.4	639.4	382.2	474.1	804.9	496.3	270	262.4	205	213	-0.379392	0.0624847	0.367849	0.00167084	0.584167	-0.180124	0.0972471	0.321068	0.110088	0.200573	-0.577489	-0.378576	0	0.159452	0.171085	-0.4593	-0.641152	0.103841	-0.799562	-0.838768	-1.30716
10253	-1.10058	-0.138259	A530064D06Rik	1.10058	down	157.6	134.7	132.5	146.4	149	174.1	129.5	154.6	129.4	143.2	162	138.8	127.4	121.6	124	140.7	183.4	152.7	153.9	138.6	147.9	153.6	148.1	-0.0635672	-0.0330696	-0.0338912	-0.0166025	-0.0272579	0.0433774	0.0756378	-0.0123992	-0.0207448	0.0789547	-0.0615721	-0.0908413	0	-0.0569878	-0.0353498	0.0964227	0.0935287	0.0926094	0.0173225	0.109743	0.136631
3140612	1.43119	0.517212	Kcna6	1.43119	up	13559	11520.9	12174.8	13268.5	16183.9	21491.6	7385.4	13954	3876.4	6098.2	5534.2	5207	5541.6	6487.9	7350.4	4033.8	6885.7	4366.2	3741.9	3819.9	4589.6	3807.3	3914.5	0.653176	0.605912	0.5018	0.408154	0.5018	0.76479	0.199542	0.257973	-0.502589	0.238466	-0.211534	-0.258334	0	0.101694	0.238466	-0.370865	-0.258334	-0.820447	-1.16012	-0.321624	-0.377254
2260520	-7.91376	-2.98436	Penk1	7.91376	down	1198.3	840	336.9	451.5	792.1	273.8	360.2	460.9	299.5	214.1	419.9	280.5	153.6	314.1	375.5	1951	2531.4	1873.3	2600.1	2717.8	1133.9	2841.3	2290.4	1.26741	0.851503	-0.500967	-0.289677	0.358109	-0.959195	-0.0179501	-0.272112	-0.318571	-0.838153	-0.0802326	-0.602075	-1.32687	-0.341153	0	2.58678	2.4159	1.99943	2.31549	3.22555	1.43691
6330477	1.29078	0.368245	Ndufa3	1.29078	up	1926.7	1752.1	1505.2	2121.3	2165.8	1922.9	946.1	2400.4	855.4	821.5	1038.6	1255.1	1263.7	1094.3	834.8	746.6	930.6	1124.3	1374.7	567.5	857	1129.2	776.7	0.606134	0.556354	0.242837	0.464891	0.431931	0.162957	-0.0325899	0.497789	-0.0132008	0.0307951	-0.0158901	0.251332	0.429915	0.126818	-0.156921	-0.171812	-0.332639	-0.116374	0	-0.404052	-0.323229
3370452	1.85292	0.889798	Hist1h4k	1.85292	up	530.6	563.9	582.7	834	1277.8	716.5	552.3	1034	1234	686.3	1178.7	1491.7	752.5	963.1	1046.6	336.5	416.1	413.8	1038.1	415.8	551.2	883.8	533	-0.452222	-0.278957	-0.317429	-0.0528154	0.461157	-0.351708	0	0.179278	1.29464	0.534852	0.953295	1.28983	0.40776	0.714836	0.950003	-0.596901	-0.776447	-0.798821	0.358542	-0.116328	-0.214099
3390431	1.72132	0.783517	Hist1h4k	1.72132	up	510.5	645.4	562.5	910.8	1235.5	606.9	507.3	1101.7	1299	781.5	1106.4	1362.6	823.1	852.5	875	332.5	409	503.4	1178.3	432.4	589.9	1029.4	498.2	-0.563087	-0.141045	-0.423336	0	0.358327	-0.626722	-0.162292	0.206731	1.32068	0.678201	0.806264	1.09721	0.49235	0.467916	0.627324	-0.669589	-0.853404	-0.58128	0.487676	-0.108418	-0.174823
3120392	1.69028	0.75726	Stmn1	1.69028	up	1784.8	3148.7	2371.4	2310.5	2711.8	2754	1422	2696.7	1423.2	1022.5	2137.8	1808.2	1445	1794	1804.2	1038.3	1337.3	1628.4	1214.1	777.3	1156.3	1074.7	948.5	-0.107049	0.780256	0.305525	0	0.131304	0.012578	-0.0821352	0.0357561	0.095212	-0.248155	0.4537	0.179191	0.0301523	0.268639	0.331983	-0.266895	-0.430773	-0.147861	-0.794412	-0.546661	-0.472251
4640209	-1.51864	-0.60278	Igsf11	1.51864	down	302.2	242.8	243.5	331.4	271.6	219	146.3	235	221.8	226.1	333.5	363.7	239.7	213.2	174.3	252.6	358.6	336	327.3	238.6	353.9	435.2	472.9	0.0209999	-0.156589	-0.244571	0.00409508	-0.350917	-0.551746	-0.649447	-0.426166	-0.147339	-0.0650864	0.203238	0.470272	0	-0.231686	-0.49924	0.155738	0.206576	0.15103	-0.0709353	0.260523	0.416555
6040064	1.75611	0.812384	Rprm	1.75611	up	2070.6	1695.5	1817.7	3958.9	3288.6	4328.8	2362.4	3170	1821	1095.6	2209	1266.3	1400.9	1918.4	1495.7	881.8	1459.1	1454.2	2003.2	598.6	1180.1	915.5	1111.5	0.151933	-0.0555782	-0.0641241	0.801159	0.440366	0.687761	0.692282	0.321719	0.503957	-0.103644	0.546806	-0.299103	0.0234385	0.408845	0.121945	-0.487638	-0.263012	-0.272656	0	-0.889038	-0.401087
4730066	1.4828	0.568327	Schip1	1.4828	up	2771.3	2452.1	3318.4	4219.8	4132.1	4491	2177.8	3520.8	1719.8	1887.8	2593.3	2879.4	2075.3	2399.2	2057	940	1730.8	2713	2305	1184.2	2030.6	1487.8	1527.1	0.00254536	-0.0885954	0.226255	0.319686	0.170494	0.153185	0	-0.0989552	-0.166059	0.100785	0.184261	0.3337	0.0251722	0.123719	-0.0265121	-0.946737	-0.596138	0.065485	-0.341722	-0.489725	-0.161757
3840521	2.33603	1.22406	LOC100046232	2.33603	up	366.6	339.5	477.2	434	944.4	555.4	337.8	721.9	341.1	259.9	694.6	356.5	472.2	317.2	345.6	126.2	152.2	217.2	180.7	121.4	385	132.9	157	-0.0721178	-0.0652981	0.298372	-0.0102663	0.930731	0.215291	0.220751	0.613555	0.236944	-0.161512	1.03806	0.0959549	0.610298	0	0.196935	-1.35884	-1.45131	-0.779031	-1.13341	-1.43199	0.178473
5270343	5.76041	2.52617	Eya1	5.76041	up	603.8	698.1	465.7	1289.3	1638.7	741.2	681	827.9	731	404.7	940.8	577.2	1676.3	389	677.1	128.6	148.5	128.8	227	128	129.5	155.9	128.8	0.0279341	0.321049	-0.334996	0.85118	1.09496	-0.0141315	0.581924	0.199439	0.827333	0	0.910941	0.209757	1.95819	-0.30688	0.609336	-1.92798	-2.08046	-2.01642	-1.48001	-1.94781	-1.97938
3800678	5.09378	2.34874	Eya1	5.09378	up	507.3	704.9	551.9	1087.4	1137	444.6	683	728.2	616.8	587.5	1017.5	388.5	922.3	402.5	389.2	117.9	156.3	127	146.9	114.6	128.6	134.5	132.6	0	0.557199	0.11895	0.830799	0.819079	-0.428487	0.810924	0.249768	0.783632	0.82404	1.24948	-0.152473	1.22408	-0.0340033	0.0130272	-1.83247	-1.78843	-1.81452	-1.71178	-1.88543	-1.76875
4200014	1.07369	0.102574	D130086K05Rik	1.07369	up	153.2	129.4	128.4	136.5	152.9	169	118.6	147.1	127.5	136.8	162.8	149.2	127.3	125.8	126.4	122.2	155	129	140.4	124.6	120.8	133.9	132	-0.0194626	-0.00995445	0.00765705	-0.0225697	0.0892429	0.0811019	-0.00173759	0	0.0486121	0.0953016	0.0330834	0.106959	0.0860214	0.07936	0.0791635	-0.0187964	-0.0396867	-0.0328999	-0.0134678	-0.00791836	-0.100524
4490500	1.7262	0.787602	Id2	1.7262	up	572.8	412.6	643.5	552.8	667	887.4	422.1	847.2	331.2	318.6	370.8	374	249	545.4	552.6	217.4	285.6	434.1	242.6	161.9	275.5	180.8	315.8	0.360799	0.0147238	0.531142	0.115062	0.269418	0.617224	0.340978	0.641505	0	0.0159502	-0.14633	-0.0224218	-0.480685	0.606174	0.721577	-0.639702	-0.688961	-0.0213251	-0.993171	-0.971316	-0.460264
5090731	2.17755	1.1227	Bag1	2.17755	up	2035.4	2091.3	1945.2	2682.6	3045.5	2989.3	1722.9	3532.5	1348.2	1084.4	1836.4	2169.4	2165.1	1611.8	1102.5	780.9	1481.1	1896.4	1653.6	488.8	628.6	1287.7	835.4	0.00675106	0.145375	-0.0672989	0.137099	0.234108	0.0660467	0.105595	0.374802	-0.0219278	-0.226794	0.169961	0.353496	0.54519	0.0482464	-0.427368	-0.77588	-0.346502	0	-0.397776	-1.30505	-1.47246
4070142	3.76188	1.91145	Gadd45g	3.76188	up	2066.1	2273.9	4012.5	4331.2	5722.1	9173.9	4370.8	6610.6	4639.2	3283	5013.1	4206.4	1649.9	4863.8	5258	1318.2	2021.9	1304.2	1475	1063.8	1120.2	1565.9	756.8	-0.768878	-0.542026	0.129168	0	0.273249	0.813816	0.708903	0.409568	0.955602	0.562574	0.827746	0.572994	-0.623152	0.913858	0.84183	-0.779902	-0.71918	-1.36538	-1.37198	-0.983064	-1.40064
4200100	3.65659	1.8705	Dusp1	3.65659	up	3558	1994.5	3544.4	5971.1	4741.4	5622	4315.1	4877	2084	1775.2	2628.8	2922.6	1233.7	3101.3	3310.6	561.2	866.2	1634.7	1925.1	279.6	1566.9	1305.5	351.9	0.160545	-0.554858	0.141009	0.611873	0.234588	0.26606	0.854746	0.185023	0	-0.149917	0.0484266	0.195578	-0.907151	0.388495	0.430814	-1.8897	-1.75135	-0.832431	-0.783043	-2.79996	-0.709806
620064	3.2735	1.71084	Tnnt1	3.2735	up	954.2	2858.9	1254.7	1864.2	2935.1	3413.7	1410.5	3054.7	1521.2	1575.1	1746.1	955.7	911.1	723.1	833.5	190.6	241	275.9	203.6	253.4	763.6	363.6	241.2	-0.249741	1.35607	0.117314	0.419788	0.976599	1.06792	0.636209	0.950436	0.925959	1.08896	0.886312	0	0.0347929	-0.361593	-0.0379	-2.22058	-2.32675	-2.007	-2.55751	-1.53521	-0.387112
7330026	2.40486	1.26595	Egr2	2.40486	up	4460.7	3846.5	3528.8	4928.3	4966.2	6206.1	4577	4356.5	5277.4	3153.5	5169.5	4021.6	859.5	3877.5	3779.1	768	1177.3	2139.6	1139.5	734.1	2257.8	1925.3	1196.1	0.226227	0.0770788	-0.14684	0.102448	0	0.11699	0.657685	-0.232265	1.02346	0.386902	0.752667	0.386902	-1.75732	0.454988	0.332531	-1.71835	-1.59459	-0.72663	-1.86999	-1.60829	-0.4135
4860646	-1.98698	-0.990579	Gucy1a3	1.98698	down	964.5	1493.8	2562.2	1467	1943.8	2288.8	1963.7	2221.1	1152.4	944.3	1291	1531.7	1052.2	1593.1	1644	2180.4	2558.7	2238.1	3083	2563.9	2389.5	2348.3	2999.9	-1.06322	-0.380686	0.317301	-0.742476	-0.423568	-0.320073	0.290367	-0.30166	-0.299405	-0.461964	-0.403338	-0.144967	-0.569212	0	0.112897	0.693355	0.395686	0.216352	0.528879	1.09134	0.549215
7040367	1.29804	0.376336	Ralyl	1.29804	up	2751.2	2562.6	2806.9	3209.5	3489.4	3537.9	1756.2	3283.3	1755.3	1605.2	2277.3	2547.7	2054.9	2291.4	2227.8	903.5	1317.9	1979.7	2192.1	905.9	2119.1	2120.8	1758.9	0.122735	0.104542	0.152075	0.0501404	0.0831957	-0.0126371	-0.201271	-0.0683794	0	-0.0111837	0.124534	0.256639	0.129272	0.191657	0.220086	-0.894199	-0.85147	-0.277661	-0.296639	-0.724057	0.0501404
4060209	1.98888	0.99196	LOC225058	1.98888	up	484.3	791.7	592.4	854	1050.3	633.2	370.5	501.2	443.8	398	639.4	573.6	520.6	674.2	606.2	388.1	531.5	359	598.8	217.6	288	322.1	310.6	-0.218958	0.572755	0.0725689	0.340321	0.541949	-0.152375	-0.188167	-0.375293	0.107302	0.0423546	0.384846	0.267272	0.245058	0.55167	0.520851	0	-0.0181322	-0.635665	-0.107858	-0.771611	-0.749729
2060326	-3.03915	-1.60367	Lamp2	3.03915	down	176.5	134.2	224.5	122.6	186	198.1	130.7	300.5	128.9	246.1	313.4	199.9	120.6	145.8	208.4	387.5	521.4	364	269.7	326	567	425.9	1054.8	-0.479467	-0.66382	-0.0221796	-0.876462	-0.453926	-0.362315	-0.529304	0.197702	-0.649898	0.412914	0.42863	-0.130526	-0.707949	-0.433836	0.104099	1.20129	1.14997	0.585115	0	1.08129	1.3889
1190364	-1.78579	-0.836561	Dbc1	1.78579	down	415.4	362.1	575.7	566.9	586.4	523.8	593.7	473.6	296.7	297.8	449.3	332	330.8	261.2	273.6	700.7	1127.3	742.9	834.7	530.7	936.9	628.3	307.8	-0.172935	-0.249773	0.281922	0.0681973	0	-0.127744	0.718253	-0.184599	-0.281281	-0.189423	0.0958796	-0.277301	-0.165719	-0.558229	-0.42683	1.13366	1.32038	0.668935	0.657723	0.890946	1.20298
450195	1.41964	0.505527	Srp14	1.41964	up	6427.6	6323.6	5904.4	6959.7	7657	9203.5	5577.6	9159	4722.4	3562.2	4932.6	4427.6	3855	3148.7	2831.1	2286	3090.2	4109.7	4078.9	1885.6	2645.3	4553.4	2740.4	0.152292	0.180306	0.0408869	0.0473795	0.00660706	0.15855	0.391383	0.277226	0.350822	0.053401	0.15855	0	-0.0885296	-0.429592	-0.5939	-0.694244	-0.76889	-0.351732	-0.482594	-0.841639	-0.741574
6840634	2.1105	1.07759	Cib2	2.1105	up	428.9	496.1	319.6	748	839.1	702.9	364.4	532.1	401.2	462.8	430.6	498.6	365.8	504.4	444.1	218.9	324.8	273.8	361.3	247.5	227.8	303.8	128.8	-0.0993795	0.194554	-0.490961	0.456756	0.531471	0.268793	0.0805168	-0.0200977	0.235868	0.563657	0.0459156	0.343915	0	0.436611	0.321503	-0.689383	-0.540577	-0.71675	-0.535089	-0.275916	-0.786078
1050358	2.77744	1.47375	Isl1	2.77744	up	368	412.2	401.4	1145.7	1075	1324.5	475.9	716.4	548.7	451.7	320.3	406.4	400.8	421.6	584.9	172.8	244.1	401.3	197.7	143.7	185.3	173.6	171.6	-0.265636	0	-0.135163	1.07236	0.90851	1.13565	0.49728	0.404955	0.761754	0.571278	-0.404964	0.0873957	0.177864	0.209007	0.798139	-1.0548	-0.957418	-0.14992	-1.24372	-1.27477	-1.02208
2230403	2.25938	1.17593	Nenf	2.25938	up	1614.5	858.3	1190.6	930.3	1695.3	2638.2	1188.3	1371.1	571.1	918.2	831.8	536.3	822.6	585.9	748.2	349.7	737.1	272.8	477.6	513.7	247.4	335.2	242.3	0.925629	0.111942	0.486431	-0.129348	0.646069	1.12557	0.834174	0.344839	-0.0781126	0.759844	0.202107	-0.410241	0.33416	-0.212679	0.242426	-0.746052	-0.112288	-1.57973	-0.998632	0	-1.52885
5260523	2.15275	1.10618	1810030N24Rik	2.15275	up	579.4	325.1	569.4	722.3	1039.2	1083.9	968.6	626.7	280.6	414.9	637.9	256.2	411.4	320.5	437.7	315.1	438.9	389.2	333.2	145.7	154.7	247.8	207.5	0.367444	-0.321152	0.335411	0.460199	0.855383	0.883188	1.4648	0.235632	-0.302823	0.432382	0.709405	-0.616956	0.216119	-0.188385	0.347156	-0.0205612	0	-0.195064	-0.597548	-1.2374	-1.28896
4850301	-13.9047	-3.7975	Drd2	13.9047	down	185	144.1	166.7	164.7	165.7	200.5	128.6	248.3	171.4	147.3	162.8	165	143.7	177.2	183.7	1523.7	2146.9	1056.3	2658.5	1867.4	2083.5	2565.9	1806.1	-0.104577	-0.275805	-0.107678	-0.217833	-0.274537	-0.0698147	-0.288334	0.243923	0	-0.22333	-0.403386	-0.159805	-0.1519	0.114631	0.182388	3.52706	3.47011	2.40594	3.62287	3.90588	3.63962
6770349	-1.78516	-0.83605	Tmpo	1.78516	down	150.8	122.1	118.2	145.1	247.2	237.6	118.7	142.2	143.8	167.3	220.4	149.3	164.8	139.1	233.7	124.8	156.1	129.5	165.7	161.1	298.9	572.1	273	-0.238917	-0.298685	-0.313138	-0.137146	0.375184	0.385512	-0.196055	-0.245229	0	0.238124	0.323002	-0.0876923	0.295654	0.023201	0.80224	-0.184588	-0.225908	-0.223322	-0.020854	0.394212	1.02502
2850274	1.59216	0.670986	5330430P07Rik	1.59216	up	1192.9	1133.7	1031.4	1684.5	1446.6	1673.1	661.3	1876.9	933.9	377.1	674.8	714.7	628.3	588.5	1003.4	859.5	1004.9	1383	1024.1	378.8	499.1	383.9	485.6	0.210717	0.2332	0	0.449267	0.150629	0.26478	-0.243231	0.471901	0.400705	-0.89703	-0.379263	-0.273896	-0.345854	-0.479491	0.399155	0.326984	0.0499229	0.494306	-0.150085	-0.743417	-0.82772
4010082	2.44539	1.29006	Ctgf	2.44539	up	623.5	1282.1	565.5	621.7	929.8	1434.2	289.4	1270.3	548.8	478.9	562.5	461.5	407.6	385.5	549.1	276.6	440.6	166.5	313	148.1	382.4	155.7	223.4	0.213654	1.31964	0.0701532	0	0.450157	0.992434	-0.464256	0.884657	0.502251	0.414283	0.274221	0.0167017	-0.0559511	-0.180669	0.436793	-0.494528	-0.250456	-1.56345	-0.939038	-1.44998	-0.291036
1450121	-1.36708	-0.451096	Itga9	1.36708	down	155.4	139.1	147.8	126.1	159.9	147.4	119.4	147.2	158.7	147	160.2	135.1	120.6	134.6	119.6	139.9	183.1	198.9	177.4	175	178.3	155.3	205	-0.172731	-0.0687089	0.0188031	-0.302432	-0.0425253	-0.298811	-0.164982	-0.173867	0.150774	0.0348229	-0.165244	-0.216487	-0.170607	0.00124884	-0.17474	0	0.00347948	0.320337	0.0608096	0.573992	0.333651
160176	2.0021	1.00152	Ing2	2.0021	up	652.8	690.9	674.2	664	732.7	1349.5	702.3	545.4	520.9	334.3	277.4	439.1	408.4	615.8	264.5	264.1	399.6	773.8	500.4	156	231.7	207.8	216.3	0.326014	0.495146	0.373575	0.137959	0.175488	0.957899	0.810065	-0.151365	0.47423	-0.11775	-0.870393	0.00385284	0	0.553248	-0.619238	-0.523486	-0.360266	0.599662	-0.23528	-1.26873	-0.92381
1980288	1.71237	0.775992	Sumo1	1.71237	up	3728.8	4067.7	3239.3	4094.7	4455.6	4858.6	2835.7	4492.1	1617.3	1581	2615.2	2666.2	2833.7	2076.6	2074.4	1309.6	2280.7	1774.1	3368.8	806.3	1633.4	1727.2	1256.7	0.20514	0.424106	0	0.0827961	0.0877848	0.0531597	0.186852	0.0622368	-0.445754	-0.356756	0.0142517	0.029109	0.334077	-0.269122	-0.193124	-0.634986	-0.386037	-0.746547	0.0461531	-1.21574	-0.675804
380382	1.33098	0.41249	Rpl32	1.33098	up	2877.7	2494.1	2795.2	3760.7	4068.6	4817.5	1999.8	5290	1359.6	1525.4	2021.5	2006.2	1715	2278	2326.6	2032.4	2796.8	2164.3	2700.2	1020.3	1669.6	1729	1454.8	0.170284	0.0483303	0.126086	0.26282	0.26282	0.342042	-0.00711822	0.557554	-0.368467	-0.106115	-0.050909	-0.101995	-0.112852	0.161042	0.259149	0.268835	0.172021	-0.159055	0	-0.583653	-0.332882
610537	-2.18856	-1.12998	E030030K01Rik	2.18856	down	3346.4	3056.5	4770.9	5360.3	5150.4	4032.2	2937.4	4328.4	1906.9	2317.3	2258.4	2176.7	2474.3	2915.9	2823.7	3769.9	5115.2	9139.4	6191.1	2794.9	8284.8	4514.1	6577.8	-0.222523	-0.255858	0.267209	0.166015	0.0185518	-0.453085	-0.0526905	-0.25992	-0.449512	-0.0600815	-0.475578	-0.570882	-0.168437	0	-0.0626078	0.631203	0.459497	1.38576	0.625209	0.313847	1.58464
6110731	1.63145	0.706156	4833439L19Rik	1.63145	up	468	318.7	336.2	401.8	532.6	398	214.7	511.5	287.7	284.2	328.5	415	342.5	231.5	335.9	178.7	280	332.1	288	145.2	225.7	212.6	222.6	0.441837	0.0325241	0	0.0669537	0.32434	-0.0177174	-0.252131	0.35886	0.119701	0.17506	0.0101757	0.492244	0.336692	-0.282546	0.329587	-0.615864	-0.35781	-0.0353785	-0.408271	-0.86942	-0.377092
5390504	-1.84176	-0.881088	Lrrc8b	1.84176	down	177.8	172.6	214.8	152.3	229.1	199.4	129.6	137.6	188.9	145.8	256.2	231.7	140.2	152	186.4	209.5	265.7	227	214	257.6	463.5	327.3	257	-0.352918	-0.190126	0.034164	-0.479138	-0.120896	-0.243622	-0.437618	-0.699223	0	-0.406747	0.179082	0.209367	-0.357959	-0.269842	0.038476	0.269982	0.163694	0.0597649	-0.169303	0.824124	1.22331
2370026	3.72203	1.89609	Pkib	3.72203	up	820.2	1003.3	1045.9	1097.8	1074.3	980.5	473.8	728.1	700.3	731.4	831.8	1080.3	731.2	628	804.6	190.7	244.5	699.7	376.1	139.3	319.3	238.8	262.7	0.0816631	0.45242	0.405618	0.229858	0.11782	-0.0447445	-0.298877	-0.364281	0.36854	0.543711	0.317855	0.728937	0.269061	0	0.467253	-1.66147	-1.74404	-0.144303	-1.21882	-2.16158	-1.0639
6330768	1.78426	0.835329	Dusp6	1.78426	up	516.1	710.1	437.7	561	723.3	641.5	234.3	382.9	782.5	740.5	1286.6	1122.9	356.3	1078.3	1010.4	282.5	382.2	598.6	523.2	389.1	869.1	424.6	420.7	-0.00197601	0.541417	-0.221359	-0.0761833	0.165206	-0.00273895	-0.703426	-0.566147	1.10652	1.15721	1.56086	1.372	-0.190286	1.37245	1.38827	-0.399924	-0.427766	0.221437	-0.167345	0.270586	0.964895
130064	1.42431	0.510265	Nup54	1.42431	up	159.8	131.7	137.8	129	149.3	156.3	116.2	145.1	157.2	214.4	291.4	163.6	141.1	202.2	206.8	160.3	200.9	131.4	252.2	128.6	131.6	163.3	134.9	-0.0619164	-0.0894961	0	-0.205438	-0.0454249	-0.144926	-0.143829	-0.127722	0.205945	0.769401	0.897262	0.155509	0.146767	0.625832	0.695434	0.293295	0.199708	-0.114738	0.523208	-0.0664906	-0.0812116
[truncated: 27 more columns]
