# Supplementary material for: Translational profiling reveals novel gene expression changes in the direct and indirect pathways in a mouse model of levodopa induced dyskinesia
Source: Front Cell Neurosci. 2025 Mar 12;18:1477511. doi: 10.3389/fncel.2024.1477511 (PMC11936753; doi:10.3389/fncel.2024.1477511)
Supplement: Supplementary file 6 [file Table_6.xlsx]

## Sheet: Dataset 3
Translational profiling reveals novel gene expression changes in the direct and indirect pathways in a mouse model of LDOPA-induced dyskinesia
Sabika Jafri, Mahdi Ghani, Iman Karmali Sarvestani, Lili-Naz Hazrati, Carl Virtanen, Naomi P. Visanji
Drd1a acute vs chronic LDOPA: Genes altered in Drd1a MSNs following acute vs chronic LDOPA treatment.
# Notes : Fold change >= 1.0
#Entity List : posthoc-d1salineVSldopaOneway ANOVA custom selection
#Interpretation : mouse - treatment
#Experiment : alldata-control
#Fold-Change cut-off : 1.0
#Pairing option : Pairs of conditions
#Condition pairs :
#[d1-ldopa] vs [d1-saline]
#Minimum number of pairs:1 out of 1 condition pairs.
# Technology : Illumina.SingleColor.MouseWG-6_V2_0_R2_11278593_A
# Owner : gxuser
# Created On : Wed Feb 08 14:47:01 EST 2012
ProbeID	Fold change([d1-ldopa] vs [d1-saline])	Log Fold change([d1-ldopa] vs [d1-saline])	Symbol	Absolute Fold change([d1-ldopa] vs [d1-saline])	Regulation([d1-ldopa] vs [d1-saline])	[d1, ldopa, 12](raw)	[d1, ldopa, 13](raw)	[d1, ldopa, 14](raw)	[d1, ldopa, 15](raw)	[d1, ldopa, 16](raw)	[d1, ldopa, 17](raw)	[d1, ldopa, 18](raw)	[d1, ldopa, 19](raw)	[d1, saline, 1](raw)	[d1, saline, 2](raw)	[d1, saline, 3](raw)	[d1, saline, 4](raw)	[d1, saline, 5](raw)	[d1, saline, 6](raw)	[d1, saline, 7](raw)	[d2, ldopa, 20](raw)	[d2, ldopa, 21](raw)	[d2, ldopa, 22](raw)	[d2, ldopa, 23r](raw)	[d2, saline, 10](raw)	[d2, saline, 11](raw)	[d2, saline, 8](raw)	[d2, saline, 9](raw)	[d1, ldopa, 12](normalized)	[d1, ldopa, 13](normalized)	[d1, ldopa, 14](normalized)	[d1, ldopa, 15](normalized)	[d1, ldopa, 16](normalized)	[d1, ldopa, 17](normalized)	[d1, ldopa, 18](normalized)	[d1, ldopa, 19](normalized)	[d1, saline, 1](normalized)	[d1, saline, 2](normalized)	[d1, saline, 3](normalized)	[d1, saline, 4](normalized)	[d1, saline, 5](normalized)	[d1, saline, 6](normalized)	[d1, saline, 7](normalized)	[d2, ldopa, 20](normalized)	[d2, ldopa, 21](normalized)	[d2, ldopa, 22](normalized)	[d2, ldopa, 23r](normalized)	[d2, saline, 10](normalized)	[d2, saline, 11](normalized)
6420376	1.26402	0.338019	LOC100041504	1.26402	up	231.8	224.5	212.3	208.7	174	202.5	145.9	224	176.1	135.7	155.6	167.2	111.8	152.5	133.3	125.5	172.4	131.4	166.7	134.5	134.8	125.8	116.1	0.510428	0.594106	0.440227	0.309029	0.0211277	0.199848	0.202352	0.372225	0.301515	-0.0966253	-0.213855	0.117679	-0.285645	0.15625	-0.0272765	-0.160914	-0.0802736	-0.187201	0	-0.0570531	-0.116751
4780762	-1.67186	-0.741455	Ubb	1.67186	down	3824.6	3561.6	3690.1	4850	4736	3752	3068	4251.8	4677.1	3474.5	4840.6	6436.8	3581.7	4043.2	3666.2	3140.5	3828.3	3945.7	5605.3	2755.4	3225.6	5995	4755.7	-0.309062	-0.337494	-0.391658	-0.242159	-0.364692	-0.818883	-0.28541	-0.580979	0.569784	0.251956	0.363816	0.782053	0.0836468	0.224887	0	0.0476933	-0.236303	-0.15887	0.231209	0.00680542	-0.143618
7210121	-1.49714	-0.582211	Neurod2	1.49714	down	186.2	239.9	225.3	247.5	199.2	188.6	210.4	193.4	245.1	231.5	406.1	306.9	328.6	192.7	229.2	148.3	207.7	184.3	189.3	153	151.4	174.1	138.4	-0.132341	0.390182	0.215958	0.208385	-0.150627	-0.20291	0.451945	-0.0929341	0.580149	0.533963	1.1045	0.775509	1.00657	0.186937	0.48955	-0.207945	-0.116542	-0.0750585	-0.179169	0	-0.213927
2710279	1.08827	0.122032	Il22ra1	1.08827	up	161	130.6	133.2	144.6	148	162	120.7	149.7	108.1	121.7	151.1	132.8	112.3	118.5	112.4	116.9	157.8	125.7	130.3	121	135.2	139.4	136	0.0667868	0.0131092	0.0694919	0.0626907	0.0607972	0.0246887	0.036912	0.0347528	-0.15844	-0.0709987	-0.0676451	-0.0578456	-0.0908575	0	-0.0853634	-0.0769477	-0.00691032	-0.0607238	-0.110835	-0.0422683	0.0765343
6220091	2.59109	1.37356	Cenpb	2.59109	up	432.1	208.6	480.3	383.9	702.6	1316.2	760	646.8	161.8	165.2	168.2	190	135.9	195.2	192.6	303	372.2	166.4	332.2	201	192.6	159	194.6	0.854745	-0.0159678	1.00481	0.529165	1.21838	2.02561	2.00475	1.17275	-0.338408	-0.277161	-0.610406	-0.188229	-0.497184	-0.00853872	0	0.815462	0.621556	-0.408426	0.295885	0.313097	-0.0736895
1450112	1.85891	0.894453	Tomm70a	1.85891	up	1519.5	1235.5	1850.3	2691.7	2719.4	2699.5	1460.4	2411.8	661.4	745.1	685.8	723.1	928.1	621.1	784.7	858	1234.6	1355.6	1388.1	745.2	792.2	1402.2	693.6	0.235474	0.0204134	0.485213	0.781137	0.708228	0.561223	0.531003	0.47331	-0.428839	-0.136392	-0.682175	-0.581741	-0.0980225	-0.729842	-0.28266	0	0.0265083	0.137007	-0.0155983	-0.0370655	-0.492229
240747	-1.88828	-0.917075	Necap1	1.88828	down	169.4	196.1	144.4	186.7	255.8	305.7	134.9	154	241.5	211.1	310.9	388.7	560.2	246.5	272.5	184.7	246.9	166.1	299.2	374.5	344.8	307.3	356.3	-0.703948	-0.257253	-0.683003	-0.4877	-0.237713	0.0334458	-0.602231	-0.781228	0.184401	-0.0012064	0.277959	0.758885	1.40883	0.165304	0.370673	-0.19369	-0.204383	-0.57107	0	1.15461	0.561972
3060114	-1.50698	-0.591663	Rab11fip2	1.50698	down	184.1	179.2	177.2	207.9	246.6	246.8	225.1	194.4	199.9	245.8	329.1	258.5	278.2	266.4	322.7	151.5	186	349.8	287.4	269.3	356.6	295.8	288.6	-0.662076	-0.518536	-0.584037	-0.499706	-0.417788	-0.358964	0.0390368	-0.595036	-0.279205	0.136835	0.237227	0	0.265244	0.143257	0.490814	-0.681484	-0.785474	0.263507	-0.187368	0.513961	0.47573
3870630	-1.58816	-0.667353	Hist1h4j	1.58816	down	2782.2	2352.7	2117.7	3251.3	4602.4	3175.3	2349.8	3393	3169.3	2129	3188.6	3851.2	3375	2893.4	3243.6	1345.5	1879.6	1400.2	3331.6	2047.5	2078	2823	2028.3	-0.0983019	-0.274614	-0.51512	-0.17692	0.201458	-0.420972	0	-0.261905	0.61842	0.169219	0.422729	0.660805	0.653258	0.33745	0.456513	-0.522886	-0.593893	-1.02509	0.104637	0.186708	-0.238489
7330739	-1.67523	-0.744358	Hist2h3c1	1.67523	down	538.6	909.3	504.6	371.7	845	814.8	339.1	780	570.8	672.9	864.9	940.2	718.9	555.5	917.9	271.8	492.2	364.3	702.8	433.4	744.2	909.3	839.9	-0.362101	0.479994	-0.450896	-1.0246	-0.0331774	-0.114399	-0.592613	-0.110338	0.205214	0.572153	0.557328	0.699501	0.411966	0	0.832234	-0.887929	-0.440694	-0.906817	-0.144108	0.0222435	0.299568
7560022	-1.43105	-0.517072	Prkx	1.43105	down	205.4	177.8	170.3	162.2	173.5	172.6	118.6	142.5	221.8	210.7	198.4	214.9	221.2	159.2	249.6	113.6	161.1	191.9	154.7	132.7	131.6	157.5	152.3	0.266979	0.215949	0.114285	-0.0374813	-0.0400801	-0.123518	-0.241076	-0.285578	0.650402	0.605917	0.0972991	0.455909	0.683523	0.157138	0.855107	-0.367509	-0.227967	0.21379	-0.129158	-0.144435	-0.212815
4250750	2.30822	1.20678	Pgam2	2.30822	up	1670.4	1410.6	894.5	1978.9	2557.7	2834.4	949.2	2330.7	242.8	451.9	525.5	576.7	577.5	589.4	877.6	521.6	881.6	739.5	934.4	504.2	630.4	686.7	1016.4	0.986926	0.810345	0.0812921	0.939104	1.22857	1.23295	0.542096	1.03113	-1.44162	-0.327749	-0.478352	-0.295	-0.191132	-0.198244	0.480477	-0.131388	0.146232	-0.167898	0	-0.0211248	-0.228522
2060435	-1.47982	-0.565419	Sfrs5	1.47982	down	4254.1	4822.9	4618.3	4488.7	5353.9	4659.3	2486.5	3779.5	4461.9	2708.9	5211.1	4451	3218.6	3792.4	5493.9	3737.4	4504.5	3890.9	5558	6827	3891.8	7134	7164.6	-0.236024	0	-0.160725	-0.453444	-0.304638	-0.641969	-0.651839	-0.827462	0.392382	-0.20693	0.392382	0.181017	-0.132841	0.0392551	0.426082	0.242425	-0.0989533	-0.272012	0.1241	1.20848	0.0884905
3180086	-1.48247	-0.568007	Eef1a2	1.48247	down	5578	4202.3	4268.5	7112.2	7824.6	6291.1	4475.1	6874.2	6087.7	6073.1	6940.2	4050.3	4949.2	4426.7	6331	4281.9	7678.3	6743.9	8338	5009.8	5233.5	8804.8	6633	-0.321147	-0.636786	-0.747222	-0.228706	-0.268703	-0.708035	-0.233026	-0.470903	0.351092	0.44894	0.415293	-0.455595	0.012023	-0.194438	0.236019	0	0.171337	0	0.262479	0.236019	0.0715389
7650273	3.08056	1.62319	Hist1h1c	3.08056	up	929.2	576.8	2208.4	2252.7	1960.7	2686.1	1746.1	2254.1	449.7	192.5	470.1	473.2	473.5	262.8	529.4	836.8	1336.6	1245.3	2325.5	870.5	1655.3	2454	1474.5	-0.598039	-1.20067	0.626389	0.388986	0.116963	0.408485	0.621312	0.244423	-1.19094	-2.54818	-1.39699	-1.33302	-1.23098	-2.12407	-1.00631	-0.179421	0	-0.132467	0.635289	0.0425739	0.496954
4570239	1.59489	0.673457	Arhgdig	1.59489	up	407.4	321	555.9	384.4	387.5	326.6	253.1	420.1	204.8	145.2	209.4	184.4	183.5	315.6	179.2	149.4	202.2	211.5	147.8	158.2	137.5	260	136.5	0.809638	0.604751	1.24459	0.57397	0.483925	0.314589	0.548814	0.691405	0.103923	-0.458124	-0.22413	-0.192549	0	0.733272	-0.0638723	-0.36636	-0.329859	-0.0754704	-0.59079	-0.0961371	-0.551825
6020358	2.88286	1.5275	Lypd1	2.88286	up	3682	3234.3	3195.1	5030.8	4439.3	4068.7	1888	2688.4	834.1	811	983	602.6	831.8	1496.3	386.4	558.7	779.5	1079.4	531.9	1198.1	938	2208.5	513.3	1.50549	1.4167	1.30182	1.6942	1.39627	1.15267	0.909603	0.631391	-0.063076	0	-0.106559	-0.811272	-0.228705	0.57948	-1.30524	-0.607133	-0.614704	-0.188682	-1.42254	0.653959	-0.203201
1190047	-1.98284	-0.987566	Hist1h3e	1.98284	down	408.9	1062.9	690.3	246.2	944.6	942.5	390.2	744.1	748.1	734.9	793.7	1291.7	1053.9	710	997.6	288.8	337	301.9	651.4	590.4	807.1	993.7	796.5	-1.07575	0.362789	-0.338587	-1.85966	-0.221409	-0.262818	-0.735142	-0.501262	0.300067	0.38623	0.0921459	0.813608	0.653014	0	0.615043	-1.11503	-1.38487	-1.49346	-0.597138	0.172565	0.0898542
3610332	2.6516	1.40686	Pdyn	2.6516	up	7189.9	6152.1	6612.9	8922.9	8555.7	12526	6362.3	9408.6	1795.7	2292.5	2204.6	1614.1	3174.3	1647.3	1314.3	1930.5	2884.2	2689.1	1157.7	390.2	297.3	362	201.1	1.19776	1.04821	1.13447	1.29094	1.09292	1.40354	1.48905	1.23044	-0.186403	0.294126	-0.122499	-0.590296	0.598882	-0.473557	-0.716873	0	0.0252256	-0.0469322	-1.49179	-2.22283	-3.06918
990601	-1.64631	-0.719236	Dvl3	1.64631	down	180.1	128.9	240.4	138.1	194.1	171.6	118.4	173.7	185.8	185.2	385.7	276.3	286.2	161.5	239.7	143.6	189.3	147.8	142.2	131.3	137.1	132.5	124.3	0.0551448	-0.239448	0.551539	-0.229753	0.0763445	-0.116571	-0.227465	0.0315747	0.352974	0.39185	1.26345	0.866267	1.06718	0.193065	0.813559	-0.00576448	0	-0.0811701	-0.218525	-0.14685	-0.13238
2320735	-1.55346	-0.635483	Senp5	1.55346	down	159.1	151.2	189.4	171	193.9	156.1	121.7	158.1	229.2	163.6	202.2	202.4	231.5	292.3	256.9	169.6	231.5	157.2	438.6	236.2	315.9	313.2	223.1	-0.460286	-0.269588	-0.0198517	-0.238036	-0.20085	-0.537797	-0.455855	-0.388896	0.448216	-0.103472	-0.130872	0.101535	0.486294	0.763591	0.633325	0	0.0386114	-0.284271	0.875085	0.780867	0.799275
5310328	2.12192	1.08537	Mgll	2.12192	up	632.1	795.8	675.6	930.1	695.6	1600.2	696.4	573.5	220.9	274.4	423.8	231.7	260.2	208.1	396.4	285	494.6	685.7	559.1	132.2	325.9	228.9	328.4	0.372941	0.78697	0.461696	0.652354	0.188837	1.26582	0.884463	0	-0.82267	-0.384872	-0.0587664	-0.895577	-0.555025	-0.933342	0.0890951	-0.306183	0.067894	0.492105	0.0046978	-1.61907	-0.371916
3890630	1.25057	0.322584	Eml2	1.25057	up	237.1	167.9	191.7	243.6	206.3	239.3	153.2	214.7	133.1	149.4	161	148.2	129.9	157.7	163.7	123.1	194.3	145.3	168.8	136.6	138.9	138.9	139.4	0.489537	0.136671	0.259911	0.431314	0.127382	0.354933	0.224216	0.268669	-0.134065	0	-0.218779	-0.138836	-0.117619	0.147037	0.210229	-0.244089	0.020834	-0.114058	-0.0443296	-0.0766177	-0.122792
3140044	-1.39874	-0.484128	Pnck	1.39874	down	203.7	211.1	205.5	235.5	287.3	199.2	193.2	208.9	247	267.5	295.4	227.1	245.1	247.3	291.6	187	208.4	200.4	230.5	166.5	177.1	216.7	209.1	-0.193583	0	-0.105736	-0.0579972	0.0648551	-0.330012	0.119	-0.212069	0.381059	0.590389	0.342186	0.0939798	0.380679	0.334471	0.640029	-0.00884628	-0.321674	-0.182571	-0.169254	-0.0353661	-0.190065
1660703	3.37823	1.75627	WT1	3.37823	up	208.8	465.9	707.9	1044.8	704.6	874.8	497.3	586.3	113.9	145.1	156.5	170.5	127.8	122.7	149.4	146.4	180.5	294.6	147.2	124.1	124	176.7	118.2	0.215771	1.43071	1.92412	2.22102	1.5969	1.85761	1.82378	1.41874	-0.416513	-0.127884	-0.34088	0.0146527	-0.223269	-0.272399	0	-0.0670881	-0.155968	0.697556	-0.264684	-0.329833	-0.377827
650092	1.38523	0.470121	Synpr	1.38523	up	2976	2429.2	3158.3	4127.3	3493.4	6106.6	2245.7	5152.1	1558.9	1675.1	1610.4	1683.3	1511.2	1835	1950.6	1599	2682.6	1983.1	2253.5	1111.4	931.5	1690.6	1491.2	0.25638	0.0381746	0.296592	0.43493	0.107385	0.692795	0.20156	0.55088	-0.155153	0.0695114	-0.352299	-0.290088	-0.274159	-0.0884638	0.0561628	0	0.159075	-0.249234	-0.229797	-0.436282	-1.18723
2230541	-1.48507	-0.570531	Htr2a	1.48507	down	192.5	225.5	121.3	149.3	215.3	181.9	117.3	272.9	192.9	272.4	269.4	285.1	172.3	263.3	188.2	205.1	370.8	441.4	283.1	292.7	387.2	299	248.5	-0.393456	-0.0158925	-0.875302	-0.70002	-0.387646	-0.586242	-0.817525	0	-0.160897	0.514424	0.0728006	0.335774	-0.241543	0.313538	-0.144455	0.039834	0.507032	0.779581	-0.0191364	0.829509	0.774824
270639	2.37012	1.24496	Hist1h2bc	2.37012	up	1029.2	1230.9	1729.8	2293.4	2065.2	3368.1	765.6	3239.4	464.2	351.5	414.6	531.6	565.8	641.6	784.9	1113.2	1420.4	1386.7	1530.3	809.8	823.6	2110.3	1108.1	-0.380849	-0.0681944	0.306815	0.479042	0.250862	0.805906	-0.463822	0.80467	-1.08558	-1.41344	-1.55963	-1.10643	-0.898715	-0.767633	-0.365665	0.321797	0.142666	0.0919275	0.0471048	0	-0.506229
5810717	1.10716	0.14686	LOC380771	1.10716	up	200.4	187.5	175.8	225.1	219.9	229.6	161.2	219.1	156.5	152.4	196.6	177.4	155.2	169.1	147.8	153.1	202.7	184.6	198.5	143.4	144.3	147.2	162.2	0.0765805	0.141387	0	0.183041	0.0425191	0.151559	0.149715	0.13739	-0.083137	-0.12064	-0.0698833	0.00462008	0.0119343	0.0918255	-0.0908222	-0.0711365	-0.0691109	0.01301	-0.0444722	-0.0875149	-0.209696
1770273	-1.56453	-0.645732	Hist1h4b	1.56453	down	259.4	246.6	245.2	381.9	458.6	273.9	199.6	386	386.7	285.7	509.2	466	325.7	381.6	287.2	215.3	297.4	217.2	400.4	208.5	230.7	347.1	220.6	-0.365267	-0.310583	-0.41241	0	0.128633	-0.458852	-0.360024	0.0170584	0.604276	0.179191	0.747874	0.662091	0.258945	0.436144	0.0903368	-0.296541	-0.266181	-0.606171	0.0319014	-0.14982	-0.350048
6770064	1.07231	0.100723	Pcsk1	1.07231	up	151.4	127.5	136.5	136.6	140.3	167.9	124.6	150.1	115.6	119.7	148.4	135.4	111.6	113.5	116.2	119.3	162.8	125.6	144.7	132.5	131	140.4	142.9	-0.0154338	-0.012507	0.116256	0	0.00661516	0.0926647	0.10794	0.051898	-0.0597167	-0.0834098	-0.0812278	-0.0171065	-0.0862451	-0.0521979	-0.021153	-0.0328608	0.0467105	-0.0488372	0.0496235	0.113585	0.0409713
1230338	-1.88592	-0.915265	Hist1h3h	1.88592	down	700	1791.7	1061.4	494.8	1740.3	1255.9	636.5	1459.4	1205.1	999.3	1376.7	2282.7	1429	1150.5	1465.6	367.3	513.1	485.4	1123.8	892.5	1479.1	1951.5	1484.3	-1.0382	0.392004	-0.453332	-1.71135	-0.0824461	-0.60004	-0.78485	-0.339464	0.278378	0.132078	0.195127	0.890531	0.416174	0	0.454094	-1.43388	-1.4235	-1.55656	-0.507646	0.0588512	0.293795
5910189	1.48105	0.566617	Gabarapl2	1.48105	up	4659	3081.2	4378.7	3877.1	6196.3	8643.7	3433.7	7669.6	1977.2	2051.5	1967	2049.1	2282.7	2192.9	2946	1997.4	2715.8	2636.3	2719.8	1315.4	1483.7	3052.4	1478	0.581428	0.04317	0.40957	0.0224867	0.536398	0.901455	0.45897	0.802035	-0.0971966	0.0519304	-0.371976	-0.359527	0	-0.187229	0.283751	-0.0319548	-0.149153	-0.159769	-0.277669	-0.533385	-0.811889
6250541	-1.99475	-0.996209	Hist1h4i	1.99475	down	833.9	811	841.6	1053.7	1734.4	696.9	642.7	1257.3	1772.2	816.5	1536.9	1819.8	1161.4	1114.6	1289.1	369.1	585.6	843.8	1381	547	634.1	1211.9	580.9	-0.12357	-0.0872107	-0.124755	-0.053772	0.566299	-0.714981	-0.121957	0.107769	1.47633	0.471213	1.0239	1.24829	0.743939	0.599348	0.927295	-0.774063	-0.564667	-0.0957346	0.458899	0	-0.338062
4880369	-1.55806	-0.639747	Gnao1	1.55806	down	2719	1874.2	2113.2	3382.2	2739.3	2609	2232.4	2847.2	2195.5	1889.2	3252.8	3514.7	2766.1	2847.6	2142	1611.8	2880.1	1899.5	2757.9	1733.3	3150.9	2935.9	2843.7	-0.065649	-0.51874	-0.445098	-0.0474119	-0.423204	-0.626598	0	-0.459888	0.215291	0.0638466	0.526054	0.600741	0.434481	0.372241	0.00230503	-0.176806	0.0751181	-0.502813	-0.108352	-0.0139647	0.531392
2600048	-1.73911	-0.798349	Hist1h3f	1.73911	down	154.8	186.5	142.7	168.6	232.2	177.7	134.9	167.8	317	199.5	190	336.2	240	232.3	324	161.6	204	158.9	174.3	188.8	214.6	288.2	178.1	-0.501153	0.0269446	-0.34397	-0.252231	0	-0.330668	-0.249125	-0.290923	1.00292	0.249743	-0.229773	0.904197	0.542952	0.433871	0.986045	-0.0819006	-0.165584	-0.270142	-0.277961	0.394981	0.264968
5550753	1.4531	0.539135	Gnal	1.4531	up	4323.7	3307.5	3940.5	5722.4	6599.4	6062.6	3511.4	4396.8	1882.8	1333.7	1943.7	2019	2180.2	2868.6	2670.6	2517.8	3408.7	4758.8	4030.4	2520.7	3482.2	3372.6	3729	0.179775	-0.135992	0	0.26615	0.358164	0.0761738	0.201389	-0.219192	-0.456844	-0.850217	-0.661938	-0.651343	-0.359493	-0.0224581	-0.135992	0.0278721	-0.0824108	0.381978	0.0590067	0.176514	0.286383
4540020	-1.77023	-0.823934	Dnajb1	1.77023	down	7523.3	4445.1	4886.5	6251.4	7655.3	6939.6	4098.7	4616	8478.8	5280.3	10074.1	7624.1	3448.9	6836.8	5595.5	1245.7	3106.1	4262.6	4640.3	1772.1	3505.8	4285.7	2928.7	0.625373	-0.0381622	-0.00732136	0.0850458	0.23399	-0.0429811	0.159276	-0.489884	1.38338	0.790546	1.40631	1.11376	0.0332804	0.959841	0.540091	-1.30549	-0.527894	-0.0692883	-0.0560436	-0.696154	-0.0136871
3170435	-2.08704	-1.06146	Camk4	2.08704	down	435.7	677.2	518.9	475.7	811.2	155.2	207.5	239.3	572.4	544	649.9	825.7	442	839.1	523.3	564.3	924.4	908.8	1346.1	647.3	1167	696.3	1093.6	-0.776741	-0.070713	-0.542384	-0.843168	-0.224713	-2.38038	-1.42159	-1.69706	0.0844669	0.13375	-0.00817966	0.36366	-0.426663	0.444956	-0.123948	0.13742	0.377678	0.280825	0.687175	0.498952	0.870405
3140612	1.4569	0.542905	Kcna6	1.4569	up	13559	11520.9	12174.8	13268.5	16183.9	21491.6	7385.4	13954	3876.4	6098.2	5534.2	5207	5541.6	6487.9	7350.4	4033.8	6885.7	4366.2	3741.9	3819.9	4589.6	3807.3	3914.5	0.653176	0.605912	0.5018	0.408154	0.5018	0.76479	0.199542	0.257973	-0.502589	0.238466	-0.211534	-0.258334	0	0.101694	0.238466	-0.370865	-0.258334	-0.820447	-1.16012	-0.321624	-0.377254
7000487	1.49517	0.58031	Kcna6	1.49517	up	19322.3	17410.4	18608.7	20669.4	27500.2	30835.9	11753.3	27026	6779.9	8298.8	7656.6	8355.3	9032	10396.6	12926.4	6224.6	10665	7199.6	5974.9	7808.6	6749.5	6489.7	6335.1	0.677174	0.677174	0.513617	0.364453	0.513617	0.803168	0.196085	0.513617	-0.350257	0	-0.316879	-0.203434	-0.0472641	0.147065	0.435139	-0.487282	-0.335346	-0.75086	-1.14927	0.0337544	-0.41471
380095	1.61105	0.688002	Zc3h7b	1.61105	up	364.6	418.9	420.1	656.8	501.5	559.6	317.7	557.3	232.1	279.2	212.4	222.7	198.7	228.6	236.1	262.9	431.7	406.6	307.1	257.4	215.8	250.9	230.2	0	0.301506	0.206729	0.611334	0.148754	0.30436	0.213875	0.365708	-0.337299	0.0457897	-0.85784	-0.555667	-0.538861	-0.397735	-0.291165	-0.0441971	0.25245	0.146907	-0.424002	0.119189	-0.536708
3370452	-1.97175	-0.979475	Hist1h4k	1.97175	down	530.6	563.9	582.7	834	1277.8	716.5	552.3	1034	1234	686.3	1178.7	1491.7	752.5	963.1	1046.6	336.5	416.1	413.8	1038.1	415.8	551.2	883.8	533	-0.452222	-0.278957	-0.317429	-0.0528154	0.461157	-0.351708	0	0.179278	1.29464	0.534852	0.953295	1.28983	0.40776	0.714836	0.950003	-0.596901	-0.776447	-0.798821	0.358542	-0.116328	-0.214099
3390431	-1.93617	-0.953206	Hist1h4k	1.93617	down	510.5	645.4	562.5	910.8	1235.5	606.9	507.3	1101.7	1299	781.5	1106.4	1362.6	823.1	852.5	875	332.5	409	503.4	1178.3	432.4	589.9	1029.4	498.2	-0.563087	-0.141045	-0.423336	0	0.358327	-0.626722	-0.162292	0.206731	1.32068	0.678201	0.806264	1.09721	0.49235	0.467916	0.627324	-0.669589	-0.853404	-0.58128	0.487676	-0.108418	-0.174823
7330452	-1.75823	-0.814123	Hist2h3b	1.75823	down	558.3	1169.7	837.9	405.5	1085.2	945.5	501.4	981.5	716.9	885.1	1070.3	1364.9	942.2	783.4	1082.7	329.7	430.7	339.4	837.6	532.6	1044.4	1003.3	1129.1	-0.661304	0.480818	-0.0810194	-1.26642	-0.0483952	-0.275897	-0.402812	-0.153197	0.223969	0.654195	0.523131	0.877503	0.460883	0.133946	0.718035	-0.903187	-0.999337	-1.35152	-0.235702	0	0.480818
7100224	-2.15934	-1.11059	LOC432554	2.15934	down	999.8	795.6	970.2	1194.4	1229.4	797.8	529.2	941.6	1679	1334.1	2030.9	1648.9	909.3	1088.5	1306	622	1105	968.2	2181.1	880.6	746.8	1474.4	1246.3	-0.204452	-0.455038	-0.273127	-0.22797	-0.266599	-0.884242	-0.726062	-0.598985	1.04163	0.845933	1.08819	0.773035	0.0132675	0.225868	0.604301	-0.326867	0	-0.235121	0.808785	0.34393	-0.437035
4890382	-2.01243	-1.00894	Hist1h3d	2.01243	down	431.8	950.4	655.1	235.2	978.9	889.8	414.9	684.1	673.4	668.8	902	1335.9	1053.4	674.2	1054.7	323.4	356	302.2	635.6	558.3	691.7	1104.9	770.3	-0.852781	0.360884	-0.271624	-1.76831	-0.0257025	-0.20252	-0.509271	-0.462751	0.287777	0.371153	0.428126	1.00347	0.7946	0.0714693	0.840419	-0.777823	-1.16128	-1.34978	-0.495127	0.236994	0
160537	1.36253	0.446293	LOC100041649	1.36253	up	285.9	246.3	244.4	333.5	355.8	341.2	260.8	312.8	160.5	197.6	224.9	210.4	176	167.7	170.9	184.1	237.3	159.3	237	177	151.7	189.3	249.5	0.316185	0.239852	0.136454	0.389487	0.362191	0.353589	0.578783	0.299034	-0.320987	0.0650425	-0.10664	0	-0.0757484	-0.189311	-0.155281	-0.0103812	-0.0805335	-0.430348	-0.112458	0.110287	-0.394467
460075	1.50936	0.593939	Dusp26	1.50936	up	5786.1	5369.1	5025	7190.2	6553.4	9243.8	4230	7062.1	2557.6	2472.3	2805.2	3127.3	2208.9	2660.1	2871.7	3023.9	4374.9	4012.1	2958.2	2558.4	3011.3	4062	3254.5	0.35462	0.281533	0.116405	0.399581	0.0973768	0.486344	0.300173	0.153903	-0.228684	-0.189932	-0.364583	-0.23162	-0.579135	-0.380511	-0.266913	0.0585775	0.0210266	-0.074542	-0.662936	-0.0379992	-0.192406
1260315	1.19749	0.260016	Rpl23	1.19749	up	10006.6	8466.2	8832.8	10467.7	12561.2	14786.5	6199.5	14107.5	4994.4	5186.4	6559.7	5510.4	4716.8	6046.4	6481.4	5092.1	7390.3	6283.3	7667.2	3784.4	4515.2	6945.9	4967.5	0.251845	0.140368	0.179274	0.0787363	0.271352	0.179274	0	0.316298	-0.151773	0	0.0264597	-0.187284	-0.308245	-0.0245504	0.0652847	-0.0245504	-0.16448	-0.316888	-0.0523148	-0.349791	-0.401975
1410368	-1.94703	-0.961274	Hist1h4d	1.94703	down	609.5	722.9	706.8	1334.5	948	730.3	359.5	1005.1	1123.4	653.8	1577.6	1469.8	1067.3	1036.6	749.3	232.4	301.4	535	1107.7	483	820.1	1189.7	655.7	-0.436557	-0.102829	-0.222841	0.426703	-0.136966	-0.50438	-0.768594	-0.030036	0.964301	0.271085	1.20105	1.07885	0.746023	0.638313	0.275741	-1.41498	-1.48848	-0.617825	0.267589	-0.057209	0.197453
3390546	-1.68915	-0.756295	Hnrnph1	1.68915	down	2108.3	3086.8	1574	1873.1	2639.3	2000.2	1680.2	1622.7	3422.4	2053.3	2672.7	2505.8	1771.8	2238.1	1904.5	2234.5	3249.8	2590.2	3996.6	1802.5	2624.5	3919.6	3338.4	-0.493161	0.12109	-0.930666	-0.940073	-0.539341	-1.02348	-0.494697	-1.2412	0.776497	0.125997	0.141171	0	-0.276621	-0.0884275	-0.23339	0.189554	0.183454	-0.114493	0.396781	0	0.146263
650025	-1.66262	-0.733457	Hectd1	1.66262	down	1229.9	1041.1	1811.8	1609.8	2539.4	1942.2	899.8	2215.4	2033	1831.5	1996.9	1845.7	1591.1	1109.4	2227.6	2404.6	2286.1	3333.4	2427.7	1807.9	1942.4	2178.7	2256.7	-0.919439	-1.05517	-0.380504	-0.780573	-0.23333	-0.698503	-0.991119	-0.480265	0.389675	0.316291	0.0899248	-0.0531349	-0.0755873	-0.730934	0.351431	0.661437	0.0688829	0.607343	0	0.370744	0.0273714
4670192	1.69267	0.759305	BC022623	1.69267	up	472.5	431.3	428.7	450.8	512.4	969.4	240.4	623	208.5	186.9	224.6	246.6	171.8	243.4	359.9	260.8	282.8	196.9	235.5	144.9	242.1	154.8	160.6	0.734684	0.718479	0.611351	0.492469	0.55467	1.38785	0.1908	0.887432	-0.147167	-0.296398	-0.376921	-0.0212822	-0.378047	0.0698962	0.715305	0.317029	-0.0625892	-0.446006	-0.385551	-0.595318	0
6330768	-2.3258	-1.21773	Dusp6	2.3258	down	516.1	710.1	437.7	561	723.3	641.5	234.3	382.9	782.5	740.5	1286.6	1122.9	356.3	1078.3	1010.4	282.5	382.2	598.6	523.2	389.1	869.1	424.6	420.7	-0.00197601	0.541417	-0.221359	-0.0761833	0.165206	-0.00273895	-0.703426	-0.566147	1.10652	1.15721	1.56086	1.372	-0.190286	1.37245	1.38827	-0.399924	-0.427766	0.221437	-0.167345	0.270586	0.964895
290008	-2.05481	-1.03901	Creb1	2.05481	down	479.6	428.6	351.7	413.6	793.9	475.4	194.6	300.1	483.5	663	590.6	681.6	603.1	715.7	671.1	284.1	303.4	419.5	545.3	391.7	625	683.1	443.9	-0.183145	-0.228085	-0.598904	-0.553402	0.208755	-0.460743	-1.05266	-0.958688	0.280772	0.885122	0.31546	0.55726	0.493402	0.683845	0.708668	-0.471132	-0.887791	-0.368129	-0.191553	0.200386	0.378654
130064	-1.5176	-0.601794	Nup54	1.5176	down	159.8	131.7	137.8	129	149.3	156.3	116.2	145.1	157.2	214.4	291.4	163.6	141.1	202.2	206.8	160.3	200.9	131.4	252.2	128.6	131.6	163.3	134.9	-0.0619164	-0.0894961	0	-0.205438	-0.0454249	-0.144926	-0.143829	-0.127722	0.205945	0.769401	0.897262	0.155509	0.146767	0.625832	0.695434	0.293295	0.199708	-0.114738	0.523208	-0.0664906	-0.0812116
3370475	1.54195	0.624754	6820408C15Rik	1.54195	up	190.5	317.7	272.1	210	228.2	277.5	185	397.6	152.8	185	188.3	134.7	127.7	118.1	117.6	165.1	195.9	130.1	216.2	134.5	120.6	123.5	149.9	0.110662	0.961685	0.659129	0.2224	0.201721	0.493459	0.469192	0.994728	0	0.337848	-0.0208516	-0.320522	-0.183486	-0.288149	-0.299266	0.175285	-0.0063591	-0.295689	0.16853	-0.15144	-0.377507
[truncated: 27 more columns]
