# Supplementary material for: Translational profiling reveals novel gene expression changes in the direct and indirect pathways in a mouse model of levodopa induced dyskinesia
Source: Front Cell Neurosci. 2025 Mar 12;18:1477511. doi: 10.3389/fncel.2024.1477511 (PMC11936753; doi:10.3389/fncel.2024.1477511)
Supplement: Supplementary file 7 [file Table_7.xlsx]

## Sheet: Dataset 4
Translational profiling reveals novel gene expression changes in the direct and indirect pathways in a mouse model of LDOPA-induced dyskinesia
Sabika Jafri, Mahdi Ghani, Iman Karmali Sarvestani, Lili-Naz Hazrati, Carl Virtanen, Naomi P. Visanji
Drd2 acute vs chronic LDOPA: Genes altered in Drd2 MSNs following acute vs chronic LDOPA treatment.
# Notes : Fold change >= 1.0
#Entity List : posthoc-d2salineVSldopaOneway ANOVA custom selection
#Interpretation : mouse - treatment
#Experiment : alldata-control
#Fold-Change cut-off : 1.0
#Pairing option : Pairs of conditions
#Condition pairs :
#[d2-ldopa] vs [d2-saline]
#Minimum number of pairs:1 out of 1 condition pairs.
# Technology : Illumina.SingleColor.MouseWG-6_V2_0_R2_11278593_A
# Owner : gxuser
# Created On : Wed Feb 08 14:48:40 EST 2012
ProbeID	Fold change([d2-ldopa] vs [d2-saline])	Log Fold change([d2-ldopa] vs [d2-saline])	Symbol	Absolute Fold change([d2-ldopa] vs [d2-saline])	Regulation([d2-ldopa] vs [d2-saline])	[d1, ldopa, 12](raw)	[d1, ldopa, 13](raw)	[d1, ldopa, 14](raw)	[d1, ldopa, 15](raw)	[d1, ldopa, 16](raw)	[d1, ldopa, 17](raw)	[d1, ldopa, 18](raw)	[d1, ldopa, 19](raw)	[d1, saline, 1](raw)	[d1, saline, 2](raw)	[d1, saline, 3](raw)	[d1, saline, 4](raw)	[d1, saline, 5](raw)	[d1, saline, 6](raw)	[d1, saline, 7](raw)	[d2, ldopa, 20](raw)	[d2, ldopa, 21](raw)	[d2, ldopa, 22](raw)	[d2, ldopa, 23r](raw)	[d2, saline, 10](raw)	[d2, saline, 11](raw)	[d2, saline, 8](raw)	[d2, saline, 9](raw)	[d1, ldopa, 12](normalized)	[d1, ldopa, 13](normalized)	[d1, ldopa, 14](normalized)	[d1, ldopa, 15](normalized)	[d1, ldopa, 16](normalized)	[d1, ldopa, 17](normalized)	[d1, ldopa, 18](normalized)	[d1, ldopa, 19](normalized)	[d1, saline, 1](normalized)	[d1, saline, 2](normalized)	[d1, saline, 3](normalized)	[d1, saline, 4](normalized)	[d1, saline, 5](normalized)	[d1, saline, 6](normalized)	[d1, saline, 7](normalized)	[d2, ldopa, 20](normalized)	[d2, ldopa, 21](normalized)	[d2, ldopa, 22](normalized)	[d2, ldopa, 23r](normalized)	[d2, saline, 10](normalized)	[d2, saline, 11](normalized)
3780273	1.34832	0.431165	Dock9	1.34832	up	154	138.7	151.7	146.9	150	173.9	116.6	146.8	125.3	123.1	161.7	132.2	139.3	139.2	123	170.2	227	162.9	190.6	121.8	137.1	126.5	119.4	-0.0797	0.0331373	0.153987	0.00754499	0	0.0606484	-0.098496	-0.0710401	-0.0418773	-0.130197	-0.0447345	-0.140195	0.165387	0.152029	-0.0273199	0.43618	0.434674	0.188957	0.236337	-0.109315	0.0224276
3130670	-1.13665	-0.184792	LOC380878	1.13665	down	177.1	170.8	140.4	163	197.8	193.7	136.9	174.7	117.4	134.4	173.9	153.9	126.9	135.5	136.1	125.2	154	119.3	146.9	145.8	138.5	138	142.2	0.108295	0.263206	0	0.0748105	0.185672	0.182999	0.144249	0.129282	-0.193072	-0.0628805	-0.00412655	0.0261917	-0.0516725	0.0527768	0.0486212	-0.116717	-0.18108	-0.279486	-0.0841861	0.219423	-0.0244102
7050020	2.0884	1.0624	Spred3	2.0884	up	183.8	155.7	128.9	160.6	150	162.5	127.9	166.8	126.3	135.4	162.4	131.2	128	129.4	127.7	362.7	529.6	256.1	189.9	137.5	134.4	146.6	150.2	0.189063	0.140058	-0.11688	0.0597754	-0.06251	-0.109681	0.00582933	0.0664678	-0.0936642	-0.0501652	-0.101054	-0.213663	-0.0357475	-0.00903797	-0.0375304	1.67051	1.76143	0.691483	0.170201	0.0457492	-0.071703
2710279	-1.0723	-0.10071	Il22ra1	1.0723	down	161	130.6	133.2	144.6	148	162	120.7	149.7	108.1	121.7	151.1	132.8	112.3	118.5	112.4	116.9	157.8	125.7	130.3	121	135.2	139.4	136	0.0667868	0.0131092	0.0694919	0.0626907	0.0607972	0.0246887	0.036912	0.0347528	-0.15844	-0.0709987	-0.0676451	-0.0578456	-0.0908575	0	-0.0853634	-0.0769477	-0.00691032	-0.0607238	-0.110835	-0.0422683	0.0765343
2100753	2.5003	1.3221	Zfp689	2.5003	up	150.5	223	133.1	140.8	146.6	180.9	129.1	229	134.9	116.2	169.5	136.6	188.5	152.8	117.1	225.3	361.9	651.9	403.9	130.6	155.7	138.9	124.8	-0.163847	0.64542	-0.0580583	-0.0989065	-0.077126	0.0833082	0.0386028	0.459063	0	-0.269031	-0.0279303	-0.14415	0.569591	0.220623	-0.149055	0.873326	1.1422	2.01335	1.1399	-0.0509357	0.189618
3780059	1.65821	0.729623	Pop5	1.65821	up	2229.3	2104.8	2158.6	2178.4	2925.9	2595.7	1465.6	2538.5	1217.3	1193.4	1229.4	1134.6	1093.8	661.7	1011.3	536.4	1289.9	1587.5	2282.3	640	673.5	971.9	480	0.396976	0.409529	0.344388	0.0804672	0.416034	0.112574	0.142929	0.150629	0.0671082	0.166347	-0.188436	-0.308104	-0.233267	-1.0374	-0.306616	-1.08121	-0.294621	0	0.356149	-0.665881	-1.12312
840475	2.46124	1.29938	Tax1bp1	2.46124	up	736.9	586.9	667.2	590.6	359.3	564.9	472.8	566.8	316.7	262.7	434.5	421	442.6	315.3	339	446.8	722.4	763.8	677	189.2	178.1	358.1	223.2	0.597352	0.356468	0.453765	0.0860815	-0.66175	-0.0731068	0.37792	-0.000518799	-0.195113	-0.451418	0	0.0296354	0.213795	-0.31543	-0.141009	0.435661	0.647061	0.675099	0.311804	-0.796846	-1.18839
3120681	2.57962	1.36716	Rab24	2.57962	up	336.6	274.5	421.4	521.1	620.4	266.7	227.9	330.8	457.1	231.1	459.2	541.2	453.5	314.4	339.7	483.8	561	433	652.7	133.5	256.3	259.1	149.7	-0.315463	-0.473738	0	0.0835791	0.221219	-0.796962	-0.476089	-0.486835	0.541894	-0.509711	0.273866	0.576956	0.420929	-0.145101	0.0380335	0.73079	0.459035	0.0290766	0.427163	-1.4117	-0.510621
150136	2.2455	1.16704	Rab24	2.2455	up	317.2	292.6	397.5	440.5	528.8	276.3	219.6	345.3	416.3	198.9	459.5	482	269.6	285.6	312.3	390.9	519.4	465.6	567.6	143.3	245.7	223.1	178.8	-0.105739	-0.0990696	0.203038	0.163845	0.29654	-0.464176	-0.240377	-0.138691	0.693241	-0.487888	0.566016	0.698072	-0.0191307	0	0.1977	0.698627	0.625395	0.41692	0.510656	-0.927469	-0.279145
1340612	-2.38712	-1.25527	Klhl12	2.38712	down	158	137.1	151.7	145.6	174.4	163.4	168.9	216.2	154.3	137.2	160.1	188	166.1	134.3	144	128.2	193.2	136.5	157.9	386	399.2	181.9	314.8	-0.194205	-0.139179	0	-0.158165	-0.0188313	-0.192681	0.389066	0.289827	0.0661278	-0.121912	-0.213376	0.26347	0.280867	-0.0492139	0.0395579	-0.172708	0.0270319	-0.1787	-0.0909972	1.82324	1.40038
5860307	-2.99815	-1.58407	Kif1a	2.99815	down	286	366.6	131.4	132.1	538.9	256.9	128.1	287.9	251.5	141.1	184	137.4	130.3	129.8	124.2	161.5	173.5	147.6	195.4	393.5	550.6	420.4	358.9	0.648504	1.09399	-0.287296	-0.395063	1.22181	0.347336	-0.189396	0.530614	0.773134	-0.185602	-0.112161	-0.346497	-0.205516	-0.202741	-0.27436	0.0856824	-0.221371	-0.188951	0	1.74731	1.73242
450370	-1.66125	-0.73227	Pgbd1	1.66125	down	179.3	134.9	128.5	142.3	171.5	138.8	128.6	137.7	122.7	150	150.3	157.5	126.6	151.7	119.6	125.1	152.2	123	239.2	207.6	164	301.9	208	0.191484	-0.0197258	-0.0678143	-0.043786	0.113925	-0.291074	0.0714755	-0.172441	-0.078001	0.165526	-0.160237	0.120093	0	0.253372	-0.0766082	-0.0621142	-0.141928	-0.177566	0.483004	0.979129	0.308479
5960619	-1.30908	-0.388555	A330046P14Rik	1.30908	down	173	154.8	136.9	143	159.7	177.6	129.5	154.8	143.4	131.9	166.4	150.1	127	108.8	128.5	132.6	171.9	154.6	142.8	157.7	194	195.4	152.8	0.07232	0.145223	-0.0181723	-0.0772986	0.0145397	0.0488186	0.0462399	-0.0397592	0.0754528	-0.0753508	-0.0528264	0	-0.0348034	-0.254388	-0.01547	-0.0193958	-0.0204611	0.0780621	-0.106676	0.427248	0.508111
240747	-1.9022	-0.927668	Necap1	1.9022	down	169.4	196.1	144.4	186.7	255.8	305.7	134.9	154	241.5	211.1	310.9	388.7	560.2	246.5	272.5	184.7	246.9	166.1	299.2	374.5	344.8	307.3	356.3	-0.703948	-0.257253	-0.683003	-0.4877	-0.237713	0.0334458	-0.602231	-0.781228	0.184401	-0.0012064	0.277959	0.758885	1.40883	0.165304	0.370673	-0.19369	-0.204383	-0.57107	0	1.15461	0.561972
3890386	-1.15379	-0.20638	LOC383095	1.15379	down	162.5	134.1	118.2	130.5	142.4	162.7	115.4	152.4	123.7	120.6	155.8	137.3	118.3	108.7	118.1	109.8	137.8	121	118.3	128.3	126.6	134.8	136.2	0.0974813	0.0712013	-0.093101	-0.0585046	0.0283933	0.0468092	-0.0230832	0.0776053	0.0337901	-0.0689373	-0.00757122	0.00533533	0	-0.114632	0.00568008	-0.154417	-0.180331	-0.101208	-0.234839	0.0618081	-0.00754881
3060114	-1.61906	-0.695152	Rab11fip2	1.61906	down	184.1	179.2	177.2	207.9	246.6	246.8	225.1	194.4	199.9	245.8	329.1	258.5	278.2	266.4	322.7	151.5	186	349.8	287.4	269.3	356.6	295.8	288.6	-0.662076	-0.518536	-0.584037	-0.499706	-0.417788	-0.358964	0.0390368	-0.595036	-0.279205	0.136835	0.237227	0	0.265244	0.143257	0.490814	-0.681484	-0.785474	0.263507	-0.187368	0.513961	0.47573
1340603	-1.07473	-0.103976	Slc12a1	1.07473	down	171.8	144.2	134.4	145.1	159.7	182.2	126.7	159.5	149.5	154.4	181	152.2	142.6	131.9	140	128.8	164.9	133	146.6	139.6	136	144.9	146.9	0.0338197	0.0211263	-0.0670185	-0.0819726	-0.00934839	0.0726213	-0.0234208	-0.0167985	0.103418	0.153425	0.0496702	0	0.130387	0.00721741	0.0814743	-0.0848513	-0.098485	-0.131133	-0.0950546	0.0783424	-0.0633049
3870630	-1.38558	-0.470485	Hist1h4j	1.38558	down	2782.2	2352.7	2117.7	3251.3	4602.4	3175.3	2349.8	3393	3169.3	2129	3188.6	3851.2	3375	2893.4	3243.6	1345.5	1879.6	1400.2	3331.6	2047.5	2078	2823	2028.3	-0.0983019	-0.274614	-0.51512	-0.17692	0.201458	-0.420972	0	-0.261905	0.61842	0.169219	0.422729	0.660805	0.653258	0.33745	0.456513	-0.522886	-0.593893	-1.02509	0.104637	0.186708	-0.238489
7330739	-1.94104	-0.956831	Hist2h3c1	1.94104	down	538.6	909.3	504.6	371.7	845	814.8	339.1	780	570.8	672.9	864.9	940.2	718.9	555.5	917.9	271.8	492.2	364.3	702.8	433.4	744.2	909.3	839.9	-0.362101	0.479994	-0.450896	-1.0246	-0.0331774	-0.114399	-0.592613	-0.110338	0.205214	0.572153	0.557328	0.699501	0.411966	0	0.832234	-0.887929	-0.440694	-0.906817	-0.144108	0.0222435	0.299568
5220386	1.36598	0.449932	DOPEY2	1.36598	up	153.4	131.2	129.2	132.6	154.8	152	127.8	150.9	125.4	119.2	172.8	135.9	122.9	117.6	117.2	199.1	243.5	162.8	152.2	126.8	125.8	135.9	128.3	-0.0368471	-0.00715446	-0.00225258	-0.080317	0.0830464	-0.0973096	0.115298	0.0190272	0.00795317	-0.13095	0.0995665	-0.0527825	0.012404	-0.0389824	-0.0490956	0.768763	0.604395	0.236858	0.0730948	0	-0.0604429
1820341	1.77361	0.826686	Pde1a	1.77361	up	968.2	979.4	1053.6	1089.7	1795.6	1075.8	614.3	1035.9	665.2	473.9	914.1	1064	621.5	671.7	763.8	487.8	656.9	925.5	667.4	255.2	583.1	378	209.7	0.241778	0.338284	0.327947	0.135406	0.770465	0	-0.0374432	-0.000228882	0.205025	-0.221173	0.385123	0.614843	-0.0573969	0.00126076	0.306624	-0.198411	-0.256831	0.180684	-0.477896	-1.05133	-0.320399
2060435	-1.68329	-0.751286	Sfrs5	1.68329	down	4254.1	4822.9	4618.3	4488.7	5353.9	4659.3	2486.5	3779.5	4461.9	2708.9	5211.1	4451	3218.6	3792.4	5493.9	3737.4	4504.5	3890.9	5558	6827	3891.8	7134	7164.6	-0.236024	0	-0.160725	-0.453444	-0.304638	-0.641969	-0.651839	-0.827462	0.392382	-0.20693	0.392382	0.181017	-0.132841	0.0392551	0.426082	0.242425	-0.0989533	-0.272012	0.1241	1.20848	0.0884905
1780647	1.66942	0.739345	2310016M24Rik	1.66942	up	1490.9	1339.5	1895.9	1983.9	2505	2426.8	1532.7	1816.6	1160.5	774.1	1060.9	1623	1528.8	1526.6	1124.5	949.8	1293.6	926.6	1114	310.9	492.1	1438.2	452	0	-0.0687437	0.313066	0.13014	0.37658	0.208076	0.385342	-0.0987081	0.177603	-0.294712	-0.232496	0.404835	0.483567	0.388804	0.032608	-0.0348597	-0.104332	-0.65267	-0.560581	-1.57318	-1.38139
5340154	-2.33281	-1.22207	Farp2	2.33281	down	157.9	431.6	147.5	152.9	170.8	267.9	202.7	337.4	131.9	135.1	166	267.5	139	157.8	130.3	153.2	226.2	260.5	256.8	370.4	479.2	300.8	543.8	-0.469924	1.15094	-0.305691	-0.368266	-0.309248	0.230595	0.380049	0.561561	-0.406704	-0.419546	-0.436076	0.541826	-0.267203	-0.112981	-0.375805	-0.175757	0	0.346281	0.156413	1.49151	1.38315
2680202	1.60849	0.685703	2610039C10Rik	1.60849	up	1368.3	2364.8	2677.9	2796.4	3149.7	3800.6	1619.3	3395.8	1397.4	1111.7	1154.5	1635.6	1543.7	1401.4	1417	881.7	1277.8	1317.9	1800.8	350.9	793.1	1072.7	788.5	-0.377491	0.494004	0.585485	0.36958	0.448771	0.586113	0.199416	0.49228	0.188555	-0.0209093	-0.354972	0.153138	0.238361	0	0.106684	-0.425213	-0.387621	-0.373385	-0.0952387	-1.64324	-0.956202
50167	-1.09599	-0.13224	Rasgrp4	1.09599	down	159.3	130	125.9	136.7	131.7	160.1	116.6	145.1	113.2	133.7	163.1	146.3	127.7	124.5	129.2	126.5	166.7	128.9	147.4	134.5	140.5	155.5	146.9	0	-0.0431829	-0.0624857	-0.061152	-0.140764	-0.0416789	-0.0711613	-0.0606089	-0.150033	0.020957	-0.00499439	0.0355368	0.050477	0.0240355	0.0685973	-0.00996208	0.0158825	-0.0745611	0.0121999	0.0825229	0.0909505
4920392	4.67121	2.2238	Dok4	4.67121	up	662.4	195	607.2	1038.3	994.8	668.5	328.2	846.2	217.1	452.1	284.7	336.3	260.3	345.3	430.9	559.1	1019.2	987.3	802.4	161.2	136.6	192.5	149.6	0.3005	-1.25453	0.177799	0.687304	0.553268	0	-0.27202	0.372218	-0.98822	0.320037	-0.874717	-0.436366	-0.685751	-0.342447	0.0713778	0.62044	0.995619	0.907622	0.413622	-1.24713	-1.75461
1710600	-1.63407	-0.70847	Stx1b	1.63407	down	658.9	838	795.5	734.9	1233.3	955.4	1057.9	526.1	627.1	412.7	622.4	417.9	445.7	685.2	490.7	752.6	895.6	787.6	1198.9	1424.2	1041.2	1412.2	1217.1	-0.353974	0.0756912	-0.0860424	-0.417416	0.203864	-0.19247	0.685025	-0.886107	0.0906115	-0.474897	-0.22879	-0.773335	-0.570137	0	-0.383309	0.408526	0.175184	-0.069788	0.365789	1.43995	0.546686
1190047	-2.5376	-1.34347	Hist1h3e	2.5376	down	408.9	1062.9	690.3	246.2	944.6	942.5	390.2	744.1	748.1	734.9	793.7	1291.7	1053.9	710	997.6	288.8	337	301.9	651.4	590.4	807.1	993.7	796.5	-1.07575	0.362789	-0.338587	-1.85966	-0.221409	-0.262818	-0.735142	-0.501262	0.300067	0.38623	0.0921459	0.813608	0.653014	0	0.615043	-1.11503	-1.38487	-1.49346	-0.597138	0.172565	0.0898542
4060369	-1.17218	-0.22919	Ascc3	1.17218	down	171.8	180.6	158.8	173.6	161.1	206	136.2	167.3	135.4	155.6	186.7	162.7	133.5	133.5	145.3	163.3	224.2	177.5	185.2	183.1	160.9	214.7	188.3	-0.102478	0.201508	-0.00328493	0.000746727	-0.137587	0.128917	-0.00909328	-0.0754104	-0.154576	0.0301547	-0.037888	-0.0217462	-0.114124	-0.112962	-0.00156021	0.154057	0.205187	0.0787311	0	0.555678	0.0812035
3610332	5.90229	2.56127	Pdyn	5.90229	up	7189.9	6152.1	6612.9	8922.9	8555.7	12526	6362.3	9408.6	1795.7	2292.5	2204.6	1614.1	3174.3	1647.3	1314.3	1930.5	2884.2	2689.1	1157.7	390.2	297.3	362	201.1	1.19776	1.04821	1.13447	1.29094	1.09292	1.40354	1.48905	1.23044	-0.186403	0.294126	-0.122499	-0.590296	0.598882	-0.473557	-0.716873	0	0.0252256	-0.0469322	-1.49179	-2.22283	-3.06918
1090725	1.41173	0.497468	LOC100043822	1.41173	up	167.9	151.8	131.4	149.8	148.3	163.3	120.5	159.7	147.7	130.8	170	140.1	122.3	116.5	124.4	217.6	270	143	278	136.2	141	157.3	138.4	0.0287833	0.133439	-0.05967	0	-0.0465837	-0.0728321	-0.0756002	0.0248876	0.128426	-0.0724869	-0.00687695	-0.0908127	-0.0766582	-0.135038	-0.0442533	0.832856	0.690315	0.000878811	0.652035	0.0505462	0.0367227
380397	1.27199	0.347087	LOC100046690	1.27199	up	158.3	132.5	131.9	140.2	139.2	152.7	111.6	156.1	129.3	143.3	165.7	146.4	113.9	119	115.9	166.9	188.4	153	198.9	112.7	136.3	129.8	125.7	0	-0.00284243	0.0161619	-0.0176911	-0.0558839	-0.10216	-0.134131	0.059329	0.0349951	0.136733	0.027287	0.0465717	-0.11006	-0.0329928	-0.0772901	0.438035	0.185553	0.152048	0.31761	-0.177641	0.0498829
6290452	2.00724	1.00521	Kcnk2	2.00724	up	546.1	544.1	190	416.1	322.7	275	237.5	433.9	238.3	219.4	251.7	234.3	381.5	376.2	295.6	541.4	912.5	1211.1	709.2	208.9	345.7	407.6	534.2	0.491116	0.572103	-0.890569	-0.0514727	-0.474347	-0.615239	-0.274282	0	-0.360693	-0.455125	-0.623508	-0.543172	0.312506	0.252577	-0.0292578	1.03994	1.32024	1.68051	0.701353	-0.308244	0.0411119
5310328	1.8219	0.865443	Mgll	1.8219	up	632.1	795.8	675.6	930.1	695.6	1600.2	696.4	573.5	220.9	274.4	423.8	231.7	260.2	208.1	396.4	285	494.6	685.7	559.1	132.2	325.9	228.9	328.4	0.372941	0.78697	0.461696	0.652354	0.188837	1.26582	0.884463	0	-0.82267	-0.384872	-0.0587664	-0.895577	-0.555025	-0.933342	0.0890951	-0.306183	0.067894	0.492105	0.0046978	-1.61907	-0.371916
430240	1.96504	0.974561	2010305A19Rik	1.96504	up	151.9	282.2	122.1	137.1	194.3	150.7	120.6	144.1	123	124.4	151.3	128.8	111.9	108.3	118.3	328.9	336	170.3	344.8	136.5	127.2	142	134.8	-0.0162926	1.09755	-0.0518947	-0.000611782	0.316072	-0.0749702	0.0430856	-0.013742	0.0180106	-0.0300755	-0.05795	-0.093873	-0.0882134	-0.128487	0	1.66334	1.1663	0.322448	1.0532	0.173347	-0.00884151
6280240	1.88415	0.91391	Crym	1.88415	up	575.7	958.6	407.4	810.2	1359.3	689.3	766.8	854.2	596.6	648.9	924	847.6	440.8	613.3	820.2	399.2	600.6	420	910.7	159.6	282	323.4	313.9	-0.249979	0.57989	-0.719801	0	0.626178	-0.317463	0.518665	0.0318775	0.295058	0.528496	0.670684	0.549822	-0.290208	0.147803	0.6797	-0.236453	-0.112099	-0.689055	0.260358	-1.6205	-1.05042
6590050	1.34936	0.43228	LOC386476	1.34936	up	153.8	128.1	114.9	140	133.5	162.2	124.3	155	139.1	122.2	157.5	157.1	115.7	108.1	115.9	179.3	239.9	167.4	180.6	122	123.1	139.3	138.5	-0.0247273	-0.0377679	-0.172832	0	-0.0932121	0.00714159	0.0711498	0.0677323	0.14402	-0.084475	-0.0267196	0.181955	-0.067553	-0.158647	-0.0575595	0.588135	0.586867	0.277171	0.241244	-0.0501719	-0.0842347
1170307	-1.25055	-0.322568	Myl9	1.25055	down	204.2	179.2	157.5	181.6	204.5	201.5	142.8	194.7	170	182.1	212.8	179.8	149.5	173.2	168.6	152.3	211.7	157.9	204.6	174.2	187.3	206.5	195.8	0.0810437	0.0509453	-0.150084	-0.0855317	-0.063067	-0.0418978	-0.0676832	-0.0238595	0.00671196	0.165791	0.0368314	0	-0.069242	0.103779	0.0731068	-0.104149	-0.0250945	-0.195788	-0.0353994	0.321907	0.162052
5360110	-1.75205	-0.809045	Ktn1	1.75205	down	230.7	130.9	223.5	189.7	179.3	161.8	137.6	153.8	156.9	153.6	245.3	143	195.6	130.8	137.5	178.8	219.5	150.3	163.9	179.4	301.6	270.9	360.8	0.372876	-0.302467	0.374066	0.0716844	-0.0847726	-0.296786	-0.024694	-0.243733	0	-0.0264769	0.393352	-0.269722	0.434546	-0.174431	-0.115324	0.283	0.136551	-0.150151	-0.145706	0.487216	0.923031
650092	1.44696	0.533021	Synpr	1.44696	up	2976	2429.2	3158.3	4127.3	3493.4	6106.6	2245.7	5152.1	1558.9	1675.1	1610.4	1683.3	1511.2	1835	1950.6	1599	2682.6	1983.1	2253.5	1111.4	931.5	1690.6	1491.2	0.25638	0.0381746	0.296592	0.43493	0.107385	0.692795	0.20156	0.55088	-0.155153	0.0695114	-0.352299	-0.290088	-0.274159	-0.0884638	0.0561628	0	0.159075	-0.249234	-0.229797	-0.436282	-1.18723
6450139	1.14043	0.189573	Polq	1.14043	up	146.2	122.5	126.3	135	130.9	143.9	109.9	136.8	118.9	129.1	161.2	129.5	114.6	123.2	125.2	132.5	166.4	127.2	152.1	111.2	116.4	119.6	122.6	-0.0182757	-0.026731	0.0534868	0.0326314	-0.0385547	-0.0887852	-0.0581861	-0.0348315	0.0270767	0.0800028	0.0889707	-0.0319419	0	0.119809	0.136229	0.166769	0.124665	0.0181293	0.16216	-0.0945168	-0.0844975
7210255	2.00109	1.00078	Zfp654	2.00109	up	147.6	144.6	132.2	150.5	191.4	180.4	125.3	159.3	143.4	197.2	200.9	137.2	134.7	123	124.4	224.5	283.6	278.2	890.9	129	179.3	123.5	208.4	-0.25263	-0.0115962	-0.127613	-0.0701537	0.107737	0.0178714	-0.0812826	-0.0558476	0.0144801	0.54507	0.180505	-0.197666	0	-0.130805	-0.12084	0.807118	0.693303	0.758534	2.23464	-0.131402	0.33851
50181	1.53617	0.619333	Zfp654	1.53617	up	156.6	135.2	130.7	138.1	189.6	166.3	127.1	157.8	135.6	163.7	183.6	124.1	125.3	130.1	115.4	191.2	236	259.9	581.7	134.7	164.6	146.4	212.1	-0.112377	-0.0657249	-0.0926285	-0.133287	0.14973	-0.0698829	-0.00326157	-0.0191321	-0.0021615	0.270309	0.0869021	-0.285958	-0.0652924	0.00274467	-0.179335	0.591388	0.445631	0.713604	1.64179	0	0.26235
1170468	1.75599	0.812281	Fabp3	1.75599	up	598.6	393.2	318.4	855.5	709.5	758.4	461.2	737.3	561.5	511.6	502.8	577.2	377.5	470.6	395.4	285.4	454.4	483.6	499	143.4	296.9	170.8	273.4	0.203307	-0.265305	-0.656967	0.465277	0.133516	0.203899	0.247074	0.232443	0.587103	0.575233	0.149514	0.398164	-0.12225	0.161731	0	-0.390004	-0.157726	-0.096221	-0.240747	-1.4898	-0.581026
6770064	-1.0649	-0.0907176	Pcsk1	1.0649	down	151.4	127.5	136.5	136.6	140.3	167.9	124.6	150.1	115.6	119.7	148.4	135.4	111.6	113.5	116.2	119.3	162.8	125.6	144.7	132.5	131	140.4	142.9	-0.0154338	-0.012507	0.116256	0	0.00661516	0.0926647	0.10794	0.051898	-0.0597167	-0.0834098	-0.0812278	-0.0171065	-0.0862451	-0.0521979	-0.021153	-0.0328608	0.0467105	-0.0488372	0.0496235	0.113585	0.0409713
6590097	1.72879	0.789764	Gldc	1.72879	up	149.9	133.8	123.1	150	145.9	152.9	120.1	151.8	130.5	137.5	156	134	114.6	128.9	121.1	208.3	269.1	325.2	140.5	125	122.7	120	118	-0.0699024	0.0254459	-0.0734978	0.0848179	0.016355	-0.0876656	0.00158072	0.0292611	0.0591612	0.0852799	-0.048171	-0.0715799	-0.0886517	0.097301	0	0.845076	0.768235	1.12969	-0.030673	-0.0213656	-0.0962982
1230338	-2.94508	-1.55831	Hist1h3h	2.94508	down	700	1791.7	1061.4	494.8	1740.3	1255.9	636.5	1459.4	1205.1	999.3	1376.7	2282.7	1429	1150.5	1465.6	367.3	513.1	485.4	1123.8	892.5	1479.1	1951.5	1484.3	-1.0382	0.392004	-0.453332	-1.71135	-0.0824461	-0.60004	-0.78485	-0.339464	0.278378	0.132078	0.195127	0.890531	0.416174	0	0.454094	-1.43388	-1.4235	-1.55656	-0.507646	0.0588512	0.293795
5810132	1.35134	0.434387	Pex5	1.35134	up	180.5	128.1	141.6	158	135.4	169.5	119.5	133.2	133.8	126.8	157.7	141.9	137.3	131.1	128.8	177.7	228.1	160	204.7	126.5	129.2	133.6	128.3	0.196196	-0.112693	0.057642	0.0848885	-0.149244	0	-0.0746918	-0.230242	0.0220313	-0.103736	-0.0996556	-0.0561304	0.123807	0.0537009	0.0186739	0.494952	0.426806	0.150275	0.294989	-0.070621	-0.0873113
2140192	1.43195	0.517979	LOC100047184	1.43195	up	2390.7	2268.7	2922.2	3388.5	3659.9	4727.1	1749.7	3553.9	1726.9	1580.6	2316.6	2385.3	2060	1910.1	2024.1	1481.1	2266.8	1982.3	2451.2	1144.5	933.1	2133	1033.7	-0.0459661	-0.0296202	0.240365	0.171357	0.198182	0.388397	-0.166319	0.0986805	0.0156927	0.00370502	0.198182	0.201932	0.182355	0	0.12148	-0.0984507	-0.0402317	-0.230362	-0.0720701	-0.375007	-1.16393
4490301	1.35488	0.438167	EG637748	1.35488	up	3997.9	3990.6	5352.2	4534.5	5726.5	6589.2	3515.5	6613.4	2068.2	2639.8	2753	2396.6	2531	2629.1	3314.9	2156.8	3572.5	4346.3	3330.3	1522.6	2478.2	2064.9	2391.8	0.108324	0.172156	0.487288	0	0.213501	0.253876	0.24814	0.348907	-0.258561	0.188447	-0.117646	-0.371083	-0.0707626	-0.120409	0.188447	-0.16752	0.0181665	0.316207	-0.193727	-0.577617	-0.236352
4880369	-1.38229	-0.467056	Gnao1	1.38229	down	2719	1874.2	2113.2	3382.2	2739.3	2609	2232.4	2847.2	2195.5	1889.2	3252.8	3514.7	2766.1	2847.6	2142	1611.8	2880.1	1899.5	2757.9	1733.3	3150.9	2935.9	2843.7	-0.065649	-0.51874	-0.445098	-0.0474119	-0.423204	-0.626598	0	-0.459888	0.215291	0.0638466	0.526054	0.600741	0.434481	0.372241	0.00230503	-0.176806	0.0751181	-0.502813	-0.108352	-0.0139647	0.531392
2850192	1.55347	0.63549	Ppp1r2	1.55347	up	2310.3	1599.4	1898.2	1566.8	2785.9	3153.1	2556.8	3411.9	1160.2	1146.2	1325.3	1836.5	1594.8	1508.6	1394.2	708.7	1064.8	1157.7	2216.3	583.5	575.7	1047.1	545.9	0.351959	-0.105186	0.0280027	-0.477797	0.246351	0.28936	0.838307	0.468872	-0.110628	0	-0.191076	0.281169	0.27481	0.0732813	0.0571108	-0.774719	-0.683177	-0.599437	0.196784	-0.888927	-1.4599
990438	1.62847	0.703521	Cotl1	1.62847	up	733.5	588.7	658.6	876.9	831.1	991.8	618.1	1125.9	604	347.3	507.3	400.8	567.6	518.9	426.2	315.9	484.3	491.4	527.9	210.2	340.4	377.1	122.7	0.329106	0.0979071	0.174554	0.33671	0.191054	0.387579	0.475268	0.607201	0.552874	-0.215961	0	-0.298429	0.320967	0.148453	-0.0569086	-0.382181	-0.218337	-0.237595	-0.323727	-0.878862	-0.560065
1300110	1.65785	0.729311	Erh	1.65785	up	2093.5	2541	1901.9	3204.4	3498.2	4586.9	1755.4	4864.8	1640.8	1803.7	1651.5	1311.4	2283.6	2132.7	1485.7	1256.9	2078.9	2231.3	2352.9	762.9	1177.2	1537.8	794.3	-0.066	0.294231	-0.246913	0.24948	0.291049	0.514551	0	0.676755	0.0940599	0.375603	-0.134774	-0.489473	0.508686	0.278935	-0.131956	-0.188712	-0.00279713	0.105561	0.0272255	-0.777035	-0.647436
4900487	-1.07786	-0.108169	V1rc29	1.07786	down	165	139.5	132.4	140.4	152.3	156.6	119.8	156.6	122.9	130.2	159.1	145.5	126.8	120.5	125.6	139	178.8	143.8	146.8	145.8	146.2	147.7	150.4	0.0198441	0.0310831	-0.0269222	-0.0643043	0.00517464	-0.113788	-0.0638571	0.0156894	-0.0785527	-0.0573626	-0.0802398	-0.0117731	0	-0.0625153	-0.00910139	0.0859633	0.067615	0.0293975	-0.0320034	0.272449	0.125074
1580349	-1.63032	-0.705152	Camk2n1	1.63032	down	1589.2	1331.8	1922.6	2147.1	1679.1	2119.6	1458.9	2033.1	1264.4	1283.5	1578.5	2119	1674.4	1381	1041.8	1303.1	1795.1	1183.9	1913.1	1574	2512.2	2803.9	1834.6	-0.228681	-0.401725	0.0176868	-0.0791664	-0.496464	-0.275661	0	-0.27445	-0.0142279	0.128455	0.044261	0.433939	0.319591	-0.0856085	-0.397114	0.117432	0.0312452	-0.597452	-0.0522795	0.460383	0.758678
4260592	1.10318	0.141665	Olfr212	1.10318	up	137.7	122.4	116.1	128.8	131.4	145.2	114.7	131.8	113.3	123.1	155	130.7	116.2	114.5	118.9	130.3	153.2	139	145.1	121.5	120.5	115.6	121.9	-0.0915852	-0.00974417	-0.0563292	-0.0109406	-0.0144663	-0.0570807	0.0313811	-0.0697002	-0.0193586	0.0266089	0.0493135	0	0.0383077	0.0286675	0.0802975	0.160774	0.0326548	0.156	0.120737	0.0441055	-0.0153494
6560075	-1.73717	-0.79674	Pak1	1.73717	down	1129.6	809.7	1122.2	1348.8	825.5	1134.2	454.8	479	314.7	355.4	606.3	515.6	515.3	625.9	617.2	211.4	274.5	390.7	339.1	268.4	565.2	416.6	516.5	0.809341	0.417106	0.790521	0.801852	0.0424242	0.430282	-0.0745459	-0.606875	-0.607289	-0.317405	0.123192	-0.0739164	0.0459919	0.274483	0.367396	-1.20735	-1.27807	-0.696959	-1.08384	-0.604223	0
3830767	1.43402	0.520067	Thrap3	1.43402	up	140.6	123	119.6	127	132.8	139.2	106.5	135.5	105.7	115.4	143.8	118	128.2	108.6	107.6	173.5	247.5	161.7	146.7	114.4	115.6	117	120.3	-0.0199494	0.0372734	0.0289454	0.00954771	0.0387683	-0.082736	-0.0569901	0.00842237	-0.0681233	-0.0334868	-0.0211782	-0.0989661	0.224988	-0.0124321	-0.0333333	0.665802	0.778528	0.376225	0.174344	0	-0.0384421
1580075	1.87834	0.909462	Tusc1	1.87834	up	583.6	749.4	994.6	920.3	1463.1	868.6	623.1	1213.2	585.2	572.3	452.7	495.1	595.9	693.4	639.4	382.2	474.1	804.9	496.3	270	262.4	205	213	-0.379392	0.0624847	0.367849	0.00167084	0.584167	-0.180124	0.0972471	0.321068	0.110088	0.200573	-0.577489	-0.378576	0	0.159452	0.171085	-0.4593	-0.641152	0.103841	-0.799562	-0.838768	-1.30716
6220201	1.26808	0.342644	Atp6v0a2	1.26808	up	167.5	148.5	131.8	162.8	161.2	184.6	124.8	150.6	169.7	158.2	190.7	160.6	142.7	169.3	128.9	197.3	255.9	205	209.5	142.5	142.5	156.4	164.7	-0.112173	-0.0339675	-0.192397	-0.0324006	-0.0983486	0	-0.148967	-0.202831	0.182092	0.0975909	0.034421	-0.00601435	0.0341129	0.247155	-0.132453	0.534184	0.466531	0.296131	0.170033	0.044045	-0.0804372
7330452	-2.37273	-1.24655	Hist2h3b	2.37273	down	558.3	1169.7	837.9	405.5	1085.2	945.5	501.4	981.5	716.9	885.1	1070.3	1364.9	942.2	783.4	1082.7	329.7	430.7	339.4	837.6	532.6	1044.4	1003.3	1129.1	-0.661304	0.480818	-0.0810194	-1.26642	-0.0483952	-0.275897	-0.402812	-0.153197	0.223969	0.654195	0.523131	0.877503	0.460883	0.133946	0.718035	-0.903187	-0.999337	-1.35152	-0.235702	0	0.480818
1770477	-1.4458	-0.531872	6720456B07Rik	1.4458	down	1746.9	1386.8	1805.2	2052.9	2550.5	2569.9	1032.4	2229.1	992.4	1204.3	1070.7	1587.4	1177.1	1253	998.9	684.6	979.6	766.5	1378.5	872.8	1397.3	1280.7	1077.5	0.251255	-0.00582695	0.262608	0.192448	0.42784	0.305943	-0.147802	0.180501	-0.0302057	0.382423	-0.199346	0.386777	0.0919714	0.104599	-0.122348	-0.517371	-0.500248	-0.902746	-0.221443	0	0.189946
5090731	1.6018	0.679692	Bag1	1.6018	up	2035.4	2091.3	1945.2	2682.6	3045.5	2989.3	1722.9	3532.5	1348.2	1084.4	1836.4	2169.4	2165.1	1611.8	1102.5	780.9	1481.1	1896.4	1653.6	488.8	628.6	1287.7	835.4	0.00675106	0.145375	-0.0672989	0.137099	0.234108	0.0660467	0.105595	0.374802	-0.0219278	-0.226794	0.169961	0.353496	0.54519	0.0482464	-0.427368	-0.77588	-0.346502	0	-0.397776	-1.30505	-1.47246
4890382	-2.34531	-1.22978	Hist1h3d	2.34531	down	431.8	950.4	655.1	235.2	978.9	889.8	414.9	684.1	673.4	668.8	902	1335.9	1053.4	674.2	1054.7	323.4	356	302.2	635.6	558.3	691.7	1104.9	770.3	-0.852781	0.360884	-0.271624	-1.76831	-0.0257025	-0.20252	-0.509271	-0.462751	0.287777	0.371153	0.428126	1.00347	0.7946	0.0714693	0.840419	-0.777823	-1.16128	-1.34978	-0.495127	0.236994	0
150192	1.68242	0.750534	Madd	1.68242	up	185.7	143.3	142.4	173.7	196.5	241	145.2	146.9	256.1	200	276.7	166.2	141.2	166.4	188.8	227.7	280.4	298.2	560.5	147.7	162	201.5	154.3	-0.0485601	-0.236008	-0.237655	-0.109871	-0.0761452	0.211888	-0.0130906	-0.390275	0.750469	0.363015	0.529499	-0.100782	-0.132933	0.0698004	0.269237	0.618989	0.465273	0.639644	1.32823	0	-0.0206747
1070239	1.22346	0.290965	Prdm16	1.22346	up	148.5	126.5	112.6	137.5	128.4	146.8	104.9	126.9	115.3	124.9	151.5	144.4	105.6	119.5	117.2	141.9	191.7	148.7	142.7	107.3	118.5	116.3	128.4	0	0.0196948	-0.126631	0.0532823	-0.0686317	-0.0641494	-0.145523	-0.142396	-0.018826	0.0259275	-0.00594759	0.122038	-0.121665	0.0701752	0.036243	0.263779	0.305862	0.215146	0.0752706	-0.144656	-0.0621653
3440463	2.07261	1.05145	Gucy1a3	2.07261	up	594.9	576.1	758	1476	1190	1194	635.7	1122.4	574.3	421.9	702	520	414.2	1026.9	660.6	1080.6	1838.9	1851.9	2263.7	454.6	893	856.7	775.3	-0.570128	-0.53108	-0.225473	0.466163	0.0877209	0.0324116	-0.0897903	0	-0.135174	-0.516441	-0.120902	-0.523968	-0.74338	0.520634	-0.00575352	0.887847	1.12179	1.13494	1.267	-0.247257	0.23507
4060209	1.41302	0.498781	LOC225058	1.41302	up	484.3	791.7	592.4	854	1050.3	633.2	370.5	501.2	443.8	398	639.4	573.6	520.6	674.2	606.2	388.1	531.5	359	598.8	217.6	288	322.1	310.6	-0.218958	0.572755	0.0725689	0.340321	0.541949	-0.152375	-0.188167	-0.375293	0.107302	0.0423546	0.384846	0.267272	0.245058	0.55167	0.520851	0	-0.0181322	-0.635665	-0.107858	-0.771611	-0.749729
2480600	1.20509	0.26914	9230104M06Rik	1.20509	up	177.9	136.9	155.1	173.7	176.6	174.8	128	148.7	150.4	146.1	187.3	166.5	157	135.9	151.5	165	220.5	229.8	211.7	139.6	143	154.3	160.9	0.00455093	-0.165828	0	0.032124	-0.0326567	-0.109093	-0.108304	-0.230218	0.00664806	-0.0470195	-0.00197315	0.0442471	0.174106	-0.0574307	0.088316	0.202457	0.208679	0.433641	0.174351	-0.0272603	-0.0820823
5260523	1.76249	0.817619	1810030N24Rik	1.76249	up	579.4	325.1	569.4	722.3	1039.2	1083.9	968.6	626.7	280.6	414.9	637.9	256.2	411.4	320.5	437.7	315.1	438.9	389.2	333.2	145.7	154.7	247.8	207.5	0.367444	-0.321152	0.335411	0.460199	0.855383	0.883188	1.4648	0.235632	-0.302823	0.432382	0.709405	-0.616956	0.216119	-0.188385	0.347156	-0.0205612	0	-0.195064	-0.597548	-1.2374	-1.28896
6770349	-2.34162	-1.22751	Tmpo	2.34162	down	150.8	122.1	118.2	145.1	247.2	237.6	118.7	142.2	143.8	167.3	220.4	149.3	164.8	139.1	233.7	124.8	156.1	129.5	165.7	161.1	298.9	572.1	273	-0.238917	-0.298685	-0.313138	-0.137146	0.375184	0.385512	-0.196055	-0.245229	0	0.238124	0.323002	-0.0876923	0.295654	0.023201	0.80224	-0.184588	-0.225908	-0.223322	-0.020854	0.394212	1.02502
2850274	2.10872	1.07636	5330430P07Rik	2.10872	up	1192.9	1133.7	1031.4	1684.5	1446.6	1673.1	661.3	1876.9	933.9	377.1	674.8	714.7	628.3	588.5	1003.4	859.5	1004.9	1383	1024.1	378.8	499.1	383.9	485.6	0.210717	0.2332	0	0.449267	0.150629	0.26478	-0.243231	0.471901	0.400705	-0.89703	-0.379263	-0.273896	-0.345854	-0.479491	0.399155	0.326984	0.0499229	0.494306	-0.150085	-0.743417	-0.82772
1410368	-2.00598	-1.00431	Hist1h4d	2.00598	down	609.5	722.9	706.8	1334.5	948	730.3	359.5	1005.1	1123.4	653.8	1577.6	1469.8	1067.3	1036.6	749.3	232.4	301.4	535	1107.7	483	820.1	1189.7	655.7	-0.436557	-0.102829	-0.222841	0.426703	-0.136966	-0.50438	-0.768594	-0.030036	0.964301	0.271085	1.20105	1.07885	0.746023	0.638313	0.275741	-1.41498	-1.48848	-0.617825	0.267589	-0.057209	0.197453
1450121	-1.21231	-0.277763	Itga9	1.21231	down	155.4	139.1	147.8	126.1	159.9	147.4	119.4	147.2	158.7	147	160.2	135.1	120.6	134.6	119.6	139.9	183.1	198.9	177.4	175	178.3	155.3	205	-0.172731	-0.0687089	0.0188031	-0.302432	-0.0425253	-0.298811	-0.164982	-0.173867	0.150774	0.0348229	-0.165244	-0.216487	-0.170607	0.00124884	-0.17474	0	0.00347948	0.320337	0.0608096	0.573992	0.333651
160176	1.93719	0.953966	Ing2	1.93719	up	652.8	690.9	674.2	664	732.7	1349.5	702.3	545.4	520.9	334.3	277.4	439.1	408.4	615.8	264.5	264.1	399.6	773.8	500.4	156	231.7	207.8	216.3	0.326014	0.495146	0.373575	0.137959	0.175488	0.957899	0.810065	-0.151365	0.47423	-0.11775	-0.870393	0.00385284	0	0.553248	-0.619238	-0.523486	-0.360266	0.599662	-0.23528	-1.26873	-0.92381
1980288	1.38741	0.472398	Sumo1	1.38741	up	3728.8	4067.7	3239.3	4094.7	4455.6	4858.6	2835.7	4492.1	1617.3	1581	2615.2	2666.2	2833.7	2076.6	2074.4	1309.6	2280.7	1774.1	3368.8	806.3	1633.4	1727.2	1256.7	0.20514	0.424106	0	0.0827961	0.0877848	0.0531597	0.186852	0.0622368	-0.445754	-0.356756	0.0142517	0.029109	0.334077	-0.269122	-0.193124	-0.634986	-0.386037	-0.746547	0.0461531	-1.21574	-0.675804
380382	1.4426	0.528675	Rpl32	1.4426	up	2877.7	2494.1	2795.2	3760.7	4068.6	4817.5	1999.8	5290	1359.6	1525.4	2021.5	2006.2	1715	2278	2326.6	2032.4	2796.8	2164.3	2700.2	1020.3	1669.6	1729	1454.8	0.170284	0.0483303	0.126086	0.26282	0.26282	0.342042	-0.00711822	0.557554	-0.368467	-0.106115	-0.050909	-0.101995	-0.112852	0.161042	0.259149	0.268835	0.172021	-0.159055	0	-0.583653	-0.332882
3610324	1.07937	0.110187	1700028J19Rik	1.07937	up	145.1	129.6	123.5	136.2	132.9	154.6	111.6	138.3	110.2	121.4	148.3	126.4	113.8	111	110	124.8	155.9	135.1	141.7	114.6	118.4	125.3	123.4	-0.0119615	0.0809403	0.0381179	0.0629134	0.000369549	0.0352254	-0.0150223	-0.00102806	-0.0555072	0.005023	-0.0155845	-0.0475125	0.00767803	-0.0193868	-0.0387068	0.0996156	0.0566235	0.118519	0.0877013	-0.0370712	-0.0411072
5390504	-1.63949	-0.71325	Lrrc8b	1.63949	down	177.8	172.6	214.8	152.3	229.1	199.4	129.6	137.6	188.9	145.8	256.2	231.7	140.2	152	186.4	209.5	265.7	227	214	257.6	463.5	327.3	257	-0.352918	-0.190126	0.034164	-0.479138	-0.120896	-0.243622	-0.437618	-0.699223	0	-0.406747	0.179082	0.209367	-0.357959	-0.269842	0.038476	0.269982	0.163694	0.0597649	-0.169303	0.824124	1.22331
290008	-1.66291	-0.733707	Creb1	1.66291	down	479.6	428.6	351.7	413.6	793.9	475.4	194.6	300.1	483.5	663	590.6	681.6	603.1	715.7	671.1	284.1	303.4	419.5	545.3	391.7	625	683.1	443.9	-0.183145	-0.228085	-0.598904	-0.553402	0.208755	-0.460743	-1.05266	-0.958688	0.280772	0.885122	0.31546	0.55726	0.493402	0.683845	0.708668	-0.471132	-0.887791	-0.368129	-0.191553	0.200386	0.378654
[truncated: 27 more columns]
