# Supplementary material for: Translational profiling reveals novel gene expression changes in the direct and indirect pathways in a mouse model of levodopa induced dyskinesia
Source: Front Cell Neurosci. 2025 Mar 12;18:1477511. doi: 10.3389/fncel.2024.1477511 (PMC11936753; doi:10.3389/fncel.2024.1477511)
Supplement: Supplementary file 8 [file Table_8.xlsx]

## Sheet: Dataset 5
Translational profiling reveals novel gene expression changes in the direct and indirect pathways in a mouse model of LDOPA-induced dyskinesia
Sabika Jafri, Mahdi Ghani, Iman Karmali Sarvestani, Lili-Naz Hazrati, Carl Virtanen, Naomi P. Visanji
Chronic LDOPA Drd1a vs Drd2: Genes altered between Drd1a and Drd2 MSNs after chronic LDOPA treatment.
# Notes : Fold change >= 1.0
#Entity List : posthoc-ldopa-d1VSd2
#Interpretation : group
#Experiment : alldata-control
#Fold-Change cut-off : 1.0
#Pairing option : Pairs of conditions
#Condition pairs :
[d1 ldopa] Vs [d2 ldopa]
#Minimum number of pairs:1 out of 1 condition pairs.
# Technology : Illumina.SingleColor.MouseWG-6_V2_0_R2_11278593_A
# Owner : gxuser
# Created On : Thu Feb 09 09:35:19 EST 2012
ProbeID	Fold change([c] vs [d])	Log Fold change([c] vs [d])	Symbol	Absolute Fold change([c] vs [d])	Regulation([c] vs [d])	[d1, ldopa, 12](raw)	[d1, ldopa, 13](raw)	[d1, ldopa, 14](raw)	[d1, ldopa, 15](raw)	[d1, ldopa, 16](raw)	[d1, ldopa, 17](raw)	[d1, ldopa, 18](raw)	[d1, ldopa, 19](raw)	[d1, saline, 1](raw)	[d1, saline, 2](raw)	[d1, saline, 3](raw)	[d1, saline, 4](raw)	[d1, saline, 5](raw)	[d1, saline, 6](raw)	[d1, saline, 7](raw)	[d2, ldopa, 20](raw)	[d2, ldopa, 21](raw)	[d2, ldopa, 22](raw)	[d2, ldopa, 23r](raw)	[d2, saline, 10](raw)	[d2, saline, 11](raw)	[d2, saline, 8](raw)	[d2, saline, 9](raw)	[d1, ldopa, 12](normalized)	[d1, ldopa, 13](normalized)	[d1, ldopa, 14](normalized)	[d1, ldopa, 15](normalized)	[d1, ldopa, 16](normalized)	[d1, ldopa, 17](normalized)	[d1, ldopa, 18](normalized)	[d1, ldopa, 19](normalized)	[d1, saline, 1](normalized)	[d1, saline, 2](normalized)	[d1, saline, 3](normalized)	[d1, saline, 4](normalized)	[d1, saline, 5](normalized)	[d1, saline, 6](normalized)	[d1, saline, 7](normalized)	[d2, ldopa, 20](normalized)	[d2, ldopa, 21](normalized)	[d2, ldopa, 22](normalized)	[d2, ldopa, 23r](normalized)	[d2, saline, 10](normalized)	[d2, saline, 11](normalized)
6420376	1.35497	0.438265	LOC100041504	1.35497	up	231.8	224.5	212.3	208.7	174	202.5	145.9	224	176.1	135.7	155.6	167.2	111.8	152.5	133.3	125.5	172.4	131.4	166.7	134.5	134.8	125.8	116.1	0.510428	0.594106	0.440227	0.309029	0.0211277	0.199848	0.202352	0.372225	0.301515	-0.0966253	-0.213855	0.117679	-0.285645	0.15625	-0.0272765	-0.160914	-0.0802736	-0.187201	0	-0.0570531	-0.116751
4060189	-2.55306	-1.35223	D030041G16Rik	2.55306	down	433.4	237.5	398.9	571.8	425.7	193.3	175.8	172.8	296.5	211.8	227.9	148.2	278.2	209.8	191.6	607.7	784.7	1046	502.3	303.1	853.1	354.9	1251.9	0.173757	-0.521135	0.0618086	0.362978	-0.130543	-1.06192	-0.706677	-1.12765	0	-0.520869	-0.798358	-1.27811	-0.124723	-0.591628	-0.694789	1.2103	1.08447	1.45043	0.189016	0.311961	1.3485
3180019	1.45477	0.540793	Gng2	1.45477	up	1300	1380.8	1485.7	2583.8	2181.4	2778.3	1844.6	2803.8	1409.6	1298.1	1604.6	2057.8	1239.7	1610.8	1334.6	798.5	1100	1157.2	1401.8	516.8	1278.9	1113.3	988.4	-0.360111	-0.195275	-0.191187	0.353731	0.0430079	0.232381	0.47576	0.291063	0.290514	0.301346	0.2247	0.551773	0	0.30822	0.131009	-0.475224	-0.517981	-0.47562	-0.369661	-0.959227	-0.109863
3780273	-1.25117	-0.323277	Dock9	1.25117	down	154	138.7	151.7	146.9	150	173.9	116.6	146.8	125.3	123.1	161.7	132.2	139.3	139.2	123	170.2	227	162.9	190.6	121.8	137.1	126.5	119.4	-0.0797	0.0331373	0.153987	0.00754499	0	0.0606484	-0.098496	-0.0710401	-0.0418773	-0.130197	-0.0447345	-0.140195	0.165387	0.152029	-0.0273199	0.43618	0.434674	0.188957	0.236337	-0.109315	0.0224276
5870241	1.38371	0.468546	Txn1	1.38371	up	1468.5	1187.2	1418.2	1305.6	1802.7	1967.7	901.4	1994.2	832.1	955.4	1294.2	935.4	871.6	918.8	1151.2	595.9	860.9	1131.4	1006.9	501.4	471.8	940.2	519.4	0.332911	0.114673	0.26081	-0.0873871	0.294781	0.308922	0	0.371862	0.0553427	0.36657	0.418341	-0.0455599	-0.0410309	-0.0162668	0.423648	-0.381718	-0.346891	0.00586796	-0.353159	-0.484291	-1.08627
3130670	1.23237	0.301432	LOC380878	1.23237	up	177.1	170.8	140.4	163	197.8	193.7	136.9	174.7	117.4	134.4	173.9	153.9	126.9	135.5	136.1	125.2	154	119.3	146.9	145.8	138.5	138	142.2	0.108295	0.263206	0	0.0748105	0.185672	0.182999	0.144249	0.129282	-0.193072	-0.0628805	-0.00412655	0.0261917	-0.0516725	0.0527768	0.0486212	-0.116717	-0.18108	-0.279486	-0.0841861	0.219423	-0.0244102
2650743	1.99264	0.99468	Gng13	1.99264	up	1353.1	1687.7	1601.3	1876.7	3201.6	3640.3	1229.3	3699.5	879.4	904.7	977.7	946.3	1613.1	1057.3	1530.5	620.4	1172.4	683.6	1109.6	697.8	252.5	445.7	599.7	0.0292463	0.427334	0.255687	0.233624	0.898414	0.963901	0.24521	1.04919	-0.0407209	0.106575	-0.176269	-0.209849	0.746846	0	0.64117	-0.508245	-0.0874796	-0.933355	-0.398337	-0.168935	-2.14076
7050020	-2.07324	-1.05189	Spred3	2.07324	down	183.8	155.7	128.9	160.6	150	162.5	127.9	166.8	126.3	135.4	162.4	131.2	128	129.4	127.7	362.7	529.6	256.1	189.9	137.5	134.4	146.6	150.2	0.189063	0.140058	-0.11688	0.0597754	-0.06251	-0.109681	0.00582933	0.0664678	-0.0936642	-0.0501652	-0.101054	-0.213663	-0.0357475	-0.00903797	-0.0375304	1.67051	1.76143	0.691483	0.170201	0.0457492	-0.071703
3190075	-5.13326	-2.35987	Sp9	5.13326	down	351.4	364.9	1022.9	1638.2	588	692.1	974	195.1	644.5	439.3	1302	720.4	301	606.5	278.3	2869.5	3356.6	1862	2781	2496.7	2829	2791.3	2974.3	-1.48841	-1.33587	0	0.422176	-1.09046	-0.874564	0.306962	-2.35828	-0.135262	-0.641123	0.62082	-0.252082	-1.39427	-0.427093	-1.49757	2.11966	1.77974	0.94888	1.38199	2.05824	1.83368
2710279	1.07923	0.110008	Il22ra1	1.07923	up	161	130.6	133.2	144.6	148	162	120.7	149.7	108.1	121.7	151.1	132.8	112.3	118.5	112.4	116.9	157.8	125.7	130.3	121	135.2	139.4	136	0.0667868	0.0131092	0.0694919	0.0626907	0.0607972	0.0246887	0.036912	0.0347528	-0.15844	-0.0709987	-0.0676451	-0.0578456	-0.0908575	0	-0.0853634	-0.0769477	-0.00691032	-0.0607238	-0.110835	-0.0422683	0.0765343
2100753	-2.27937	-1.18864	Zfp689	2.27937	down	150.5	223	133.1	140.8	146.6	180.9	129.1	229	134.9	116.2	169.5	136.6	188.5	152.8	117.1	225.3	361.9	651.9	403.9	130.6	155.7	138.9	124.8	-0.163847	0.64542	-0.0580583	-0.0989065	-0.077126	0.0833082	0.0386028	0.459063	0	-0.269031	-0.0279303	-0.14415	0.569591	0.220623	-0.149055	0.873326	1.1422	2.01335	1.1399	-0.0509357	0.189618
5550156	-1.8201	-0.864018	Pcdhb6	1.8201	down	295.8	129.6	123.1	155.7	158.8	172.6	145.6	194.9	131.8	121.1	155.1	124.8	125.3	103.6	130.4	239.4	324.8	413.3	301.6	202.6	285.8	133.3	132.1	0.902973	-0.129297	-0.177179	0.0300498	0.00432062	-0.00605249	0.257683	0.271327	-0.0328288	-0.208739	-0.160422	-0.274417	-0.0608673	-0.334648	0	0.970299	0.969275	1.35516	0.738247	0.895053	1.03548
3120681	-1.61558	-0.692052	Rab24	1.61558	down	336.6	274.5	421.4	521.1	620.4	266.7	227.9	330.8	457.1	231.1	459.2	541.2	453.5	314.4	339.7	483.8	561	433	652.7	133.5	256.3	259.1	149.7	-0.315463	-0.473738	0	0.0835791	0.221219	-0.796962	-0.476089	-0.486835	0.541894	-0.509711	0.273866	0.576956	0.420929	-0.145101	0.0380335	0.73079	0.459035	0.0290766	0.427163	-1.4117	-0.510621
150136	-1.52729	-0.610978	Rab24	1.52729	down	317.2	292.6	397.5	440.5	528.8	276.3	219.6	345.3	416.3	198.9	459.5	482	269.6	285.6	312.3	390.9	519.4	465.6	567.6	143.3	245.7	223.1	178.8	-0.105739	-0.0990696	0.203038	0.163845	0.29654	-0.464176	-0.240377	-0.138691	0.693241	-0.487888	0.566016	0.698072	-0.0191307	0	0.1977	0.698627	0.625395	0.41692	0.510656	-0.927469	-0.279145
2570228	-2.42372	-1.27722	Ugt8a	2.42372	down	162.1	126.3	198.9	224.4	138.7	165.5	120.6	149.1	158	135	184.6	156.9	114.3	119.7	137.7	452.5	621.8	249.8	254.8	248.2	143.4	185.2	304.6	-0.127836	-0.246029	0.344844	0.372911	-0.22715	-0.148556	-0.17025	-0.177118	0.122849	-0.121281	0.0245895	-0.00664759	-0.271593	-0.190537	0	1.94975	1.93211	0.59095	0.446495	1.16294	-0.0275922
6100563	1.47987	0.565467	Ap2s1	1.47987	up	304.4	251.6	299.9	361.5	411.3	501.9	263.3	367.9	220.4	272	367.2	327.7	285	232.9	223.1	182.6	295.6	187.9	208.5	170.8	221.1	220.2	216.5	0.133065	-0.0105581	0.124503	0.211647	0.264224	0.54169	0.320037	0.236589	-0.0567932	0.371449	0.468056	0.418123	0.347931	-0.00235653	-0.0163693	-0.304735	0	-0.513335	-0.533198	-0.236184	-0.133277
3890386	1.13764	0.186049	LOC383095	1.13764	up	162.5	134.1	118.2	130.5	142.4	162.7	115.4	152.4	123.7	120.6	155.8	137.3	118.3	108.7	118.1	109.8	137.8	121	118.3	128.3	126.6	134.8	136.2	0.0974813	0.0712013	-0.093101	-0.0585046	0.0283933	0.0468092	-0.0230832	0.0776053	0.0337901	-0.0689373	-0.00757122	0.00533533	0	-0.114632	0.00568008	-0.154417	-0.180331	-0.101208	-0.234839	0.0618081	-0.00754881
6590397	1.55397	0.635961	Polr1d	1.55397	up	775.2	1058.2	842.7	1566.9	1316.1	1375.5	617.5	1238.9	560.3	780.1	732.8	826.7	814.7	754.6	732.9	427.8	639.7	609.1	651.3	405.5	510.5	702.9	561.9	-0.114303	0.411697	0	0.624347	0.288768	0.293075	-0.0529537	0.211846	-0.103186	0.527575	0.0254087	0.216753	0.323831	0.154976	0.226699	-0.41395	-0.312816	-0.44437	-0.541471	-0.359942	-0.517676
1070187	1.35254	0.435673	6430527G18Rik	1.35254	up	840.7	986.6	944.5	1502	1437.2	1489.7	859.9	1139.7	866.6	892.8	981.9	1028.1	756.2	908.9	900	503.3	648.8	632.5	1154.4	392.2	456.5	770.1	581.1	-0.290117	0.0157537	-0.148014	0.26961	0.114038	0.0888271	0.0874081	-0.207951	0.280107	0.434746	0.171549	0.236973	-0.0930328	0.121691	0.21523	-0.481424	-0.600372	-0.696116	0	-0.716206	-0.982015
1340603	1.06696	0.0935069	Slc12a1	1.06696	up	171.8	144.2	134.4	145.1	159.7	182.2	126.7	159.5	149.5	154.4	181	152.2	142.6	131.9	140	128.8	164.9	133	146.6	139.6	136	144.9	146.9	0.0338197	0.0211263	-0.0670185	-0.0819726	-0.00934839	0.0726213	-0.0234208	-0.0167985	0.103418	0.153425	0.0496702	0	0.130387	0.00721741	0.0814743	-0.0848513	-0.098485	-0.131133	-0.0950546	0.0783424	-0.0633049
7000754	1.34555	0.428198	6330403K07Rik	1.34555	up	8055.5	7576.3	8294.1	10886.6	11505.9	11238.7	5328.6	10931.9	6037	3977.6	5263	6409.8	4400.8	4846.7	4460.6	4126	5491.6	5300.2	6290.7	2137.2	4691.3	4735.1	3670.6	0.327379	0.261751	0.327379	0.42909	0.39474	0.121645	0.113635	0.227785	0.379656	-0.0159683	0.0231571	0.288186	-0.111212	0	-0.256247	-0.0262451	-0.211365	-0.249925	-0.123554	-0.852544	-0.0400276
5220386	-1.3394	-0.421591	DOPEY2	1.3394	down	153.4	131.2	129.2	132.6	154.8	152	127.8	150.9	125.4	119.2	172.8	135.9	122.9	117.6	117.2	199.1	243.5	162.8	152.2	126.8	125.8	135.9	128.3	-0.0368471	-0.00715446	-0.00225258	-0.080317	0.0830464	-0.0973096	0.115298	0.0190272	0.00795317	-0.13095	0.0995665	-0.0527825	0.012404	-0.0389824	-0.0490956	0.768763	0.604395	0.236858	0.0730948	0	-0.0604429
6620079	1.58176	0.661529	Egr1	1.58176	up	11307	10114.2	8584.7	11628.6	14786.6	18450.1	9611.7	13505.6	11239.1	8730.4	11996.2	9552.4	4892.2	8459	9508.7	3796.8	6811.1	5925.8	7474	4311.3	5523.8	6977.6	3980.3	0.100599	0.173812	-0.136789	0	0.190924	0.308802	0.435945	-0.0176888	0.949563	0.547559	0.583011	0.388681	-0.466629	0.33364	0.388681	-0.655084	-0.48348	-0.638383	-0.341366	-0.409884	-0.282925
4250750	1.85937	0.894815	Pgam2	1.85937	up	1670.4	1410.6	894.5	1978.9	2557.7	2834.4	949.2	2330.7	242.8	451.9	525.5	576.7	577.5	589.4	877.6	521.6	881.6	739.5	934.4	504.2	630.4	686.7	1016.4	0.986926	0.810345	0.0812921	0.939104	1.22857	1.23295	0.542096	1.03113	-1.44162	-0.327749	-0.478352	-0.295	-0.191132	-0.198244	0.480477	-0.131388	0.146232	-0.167898	0	-0.0211248	-0.228522
1190386	-1.50991	-0.59446	Ttc12	1.50991	down	183.9	156.5	140.1	157.2	154.2	164.3	128.6	160.3	128.5	135.6	169.8	149.2	122.1	135	123.5	196.7	309.5	159.8	340.5	174.7	165.7	177.8	202.3	0.156182	0.11382	-0.0354719	0	-0.0660648	-0.127138	-0.0164385	-0.0326147	-0.106266	-0.0821338	-0.0721145	-0.0576143	-0.142455	0.0157266	-0.118006	0.601992	0.848438	0.0700459	0.853503	0.579961	0.233607
160612	-1.57738	-0.657528	Rasgrp2	1.57738	down	312.5	364.6	472.9	491.3	505.8	718.8	291.8	411.4	348.6	281.9	260	303.3	602.1	237.5	337.3	381.4	544	623.7	1055.1	647.7	831	1053.8	628.7	-0.552167	-0.242446	0.0141716	-0.121044	-0.192618	0.272784	-0.263876	-0.346335	0	-0.285387	-0.851048	-0.421336	0.701528	-0.692654	-0.111473	0.223087	0.275473	0.415392	1.0004	1.1754	1.02556
4780152	1.78496	0.835892	Sncb	1.78496	up	281.2	465.4	373.6	328.8	406.7	563.2	261.2	488.4	255.3	302.7	245	309.2	330.2	227.8	281.7	167.5	221.6	250.8	179	157.9	187.4	275	206.8	-0.0748606	0.714166	0.31334	0	0.156561	0.586434	0.211492	0.483839	0.101594	0.46558	-0.328389	0.234475	0.457251	-0.127453	0.242885	-0.555083	-0.568194	-0.237538	-0.787266	-0.483471	-0.452768
3180086	-1.47455	-0.56027	Eef1a2	1.47455	down	5578	4202.3	4268.5	7112.2	7824.6	6291.1	4475.1	6874.2	6087.7	6073.1	6940.2	4050.3	4949.2	4426.7	6331	4281.9	7678.3	6743.9	8338	5009.8	5233.5	8804.8	6633	-0.321147	-0.636786	-0.747222	-0.228706	-0.268703	-0.708035	-0.233026	-0.470903	0.351092	0.44894	0.415293	-0.455595	0.012023	-0.194438	0.236019	0	0.171337	0	0.262479	0.236019	0.0715389
1260609	1.72968	0.790505	2610039C10Rik	1.72968	up	280.3	259.5	337.1	411.7	305.5	428.7	217.7	337.3	169.2	246.9	219.5	213.4	300.2	239.6	158.3	124.6	171.1	193.8	240.5	121.9	182.5	206.2	137.8	0.267967	0.282894	0.528104	0.622683	0.141036	0.600472	0.289752	0.372595	-0.268769	0.446115	-0.174245	0	0.66921	0.293549	-0.287378	-0.675945	-0.594376	-0.221055	-0.117893	-0.724858	-0.143415
2680202	1.59122	0.670134	2610039C10Rik	1.59122	up	1368.3	2364.8	2677.9	2796.4	3149.7	3800.6	1619.3	3395.8	1397.4	1111.7	1154.5	1635.6	1543.7	1401.4	1417	881.7	1277.8	1317.9	1800.8	350.9	793.1	1072.7	788.5	-0.377491	0.494004	0.585485	0.36958	0.448771	0.586113	0.199416	0.49228	0.188555	-0.0209093	-0.354972	0.153138	0.238361	0	0.106684	-0.425213	-0.387621	-0.373385	-0.0952387	-1.64324	-0.956202
4570239	1.99942	0.99958	Arhgdig	1.99942	up	407.4	321	555.9	384.4	387.5	326.6	253.1	420.1	204.8	145.2	209.4	184.4	183.5	315.6	179.2	149.4	202.2	211.5	147.8	158.2	137.5	260	136.5	0.809638	0.604751	1.24459	0.57397	0.483925	0.314589	0.548814	0.691405	0.103923	-0.458124	-0.22413	-0.192549	0	0.733272	-0.0638723	-0.36636	-0.329859	-0.0754704	-0.59079	-0.0961371	-0.551825
4150110	1.59957	0.677685	LOC100045306	1.59957	up	490.4	469.5	384.5	616.4	502	691.8	451.7	716.9	263.1	307.4	299.5	256.8	285	384.5	312.4	301.4	388.2	285.7	217.6	176.3	211.8	216.1	182.3	0.325961	0.372375	0	0.451455	0.0727396	0.493318	0.62695	0.606677	-0.20019	0.141491	-0.331066	-0.411046	-0.0992603	0.277294	0.0427637	0.112096	-0.00181293	-0.414301	-0.931985	-0.619501	-0.639576
1470725	-1.62785	-0.70297	Gpr88	1.62785	down	1681.2	1558.7	1863.2	1526	2331	3141.3	1093.8	3078.2	1245.4	1060.6	1293.7	1811.3	1404.8	775.3	880.1	1494.5	2511.1	2454.1	4091.9	1714.5	3048.3	3015.1	1881.3	-0.165887	-0.20283	-0.0618458	-0.575945	-0.0640736	0.218544	-0.435971	0.247459	-0.0662432	-0.181884	-0.290386	0.197934	0	-0.973396	-0.679254	0.285622	0.470647	0.464862	1.07047	0.566796	1.06219
7150598	1.43462	0.520672	Nr4a1	1.43462	up	307	247.5	228.8	271.4	347.9	236.3	224.1	195.4	304.5	306.8	356.3	229.9	159.2	253.1	253.4	146.9	193.2	170.7	198.1	133.4	190.5	187.4	146.3	0.36608	0.191841	0	0.0775504	0.281385	-0.138415	0.302127	-0.318084	0.714453	0.806574	0.640501	0.0861087	-0.273373	0.341379	0.400826	-0.460248	-0.465243	-0.405185	-0.370769	-0.608894	-0.114294
4730520	1.29839	0.376729	Cox5a	1.29839	up	1794.5	1803.7	2058.2	2781.4	3115.6	3058.6	1665.5	2536.2	1665.7	1201.2	1882.7	1769.5	1756.7	1540.4	1592.9	805.5	1791.1	1490.2	1866.2	977	1392.6	1691	1233.6	-0.0980816	0	0.0802116	0.255006	0.329338	0.164139	0.132572	-0.0264769	0.318178	-0.00333977	0.26731	0.152093	0.348037	0.0451097	0.169904	-0.664175	-0.0142393	-0.278619	-0.131528	-0.210177	-0.196611
4760224	1.69776	0.76363	Ctgf	1.69776	up	280	288.6	147.3	382.7	294.9	402.7	178.6	361.3	175.9	195.5	251	149.6	280.5	195.8	237.9	145.7	187.2	134	157.4	126.2	135.5	132.8	159.7	0.265107	0.425582	-0.497574	0.529012	0.0986643	0.518327	0.00610209	0.460934	-0.206931	0.0230494	0.0579352	-0.575125	0.575596	0	0.338893	-0.445834	-0.479747	-0.667127	-0.558735	-0.675109	-0.615224
6020358	3.88869	1.95928	Lypd1	3.88869	up	3682	3234.3	3195.1	5030.8	4439.3	4068.7	1888	2688.4	834.1	811	983	602.6	831.8	1496.3	386.4	558.7	779.5	1079.4	531.9	1198.1	938	2208.5	513.3	1.50549	1.4167	1.30182	1.6942	1.39627	1.15267	0.909603	0.631391	-0.063076	0	-0.106559	-0.811272	-0.228705	0.57948	-1.30524	-0.607133	-0.614704	-0.188682	-1.42254	0.653959	-0.203201
430025	1.86144	0.896421	Cck	1.86144	up	789.7	775.7	608.4	1596.7	696.4	1169.9	569.7	969.8	440.5	542.3	747.6	779.7	479.4	725	687.6	365.4	432.4	599.2	249.9	214.2	282.6	283.9	233.6	0.380894	0.437155	0	1.11476	-0.120907	0.542937	0.303951	0.368276	-0.0107775	0.441043	0.521926	0.595807	-0.00558758	0.554433	0.594749	-0.206456	-0.458199	-0.00814152	-1.39936	-0.904746	-0.875505
5290475	1.66367	0.73437	1110020P15Rik	1.66367	up	3848.2	4103	3796.1	3258.7	4709.1	7256.3	3836.5	7419.6	1703.9	1570.5	2321	3028.3	3131.8	2404.4	2049	1656.6	2919.6	1714.3	2543.9	1115.8	1576.9	2417	1802.2	0.419793	0.596307	0.370946	-0.0918198	0.344723	0.796089	0.756558	0.888703	-0.212872	-0.208574	0	0.368614	0.641096	0.105143	-0.0680037	-0.142937	0.102375	-0.633637	-0.222633	-0.610425	-0.567524
3610332	3.06161	1.61429	Pdyn	3.06161	up	7189.9	6152.1	6612.9	8922.9	8555.7	12526	6362.3	9408.6	1795.7	2292.5	2204.6	1614.1	3174.3	1647.3	1314.3	1930.5	2884.2	2689.1	1157.7	390.2	297.3	362	201.1	1.19776	1.04821	1.13447	1.29094	1.09292	1.40354	1.48905	1.23044	-0.186403	0.294126	-0.122499	-0.590296	0.598882	-0.473557	-0.716873	0	0.0252256	-0.0469322	-1.49179	-2.22283	-3.06918
1090725	-1.46659	-0.552468	LOC100043822	1.46659	down	167.9	151.8	131.4	149.8	148.3	163.3	120.5	159.7	147.7	130.8	170	140.1	122.3	116.5	124.4	217.6	270	143	278	136.2	141	157.3	138.4	0.0287833	0.133439	-0.05967	0	-0.0465837	-0.0728321	-0.0756002	0.0248876	0.128426	-0.0724869	-0.00687695	-0.0908127	-0.0766582	-0.135038	-0.0442533	0.832856	0.690315	0.000878811	0.652035	0.0505462	0.0367227
380397	-1.23368	-0.302964	LOC100046690	1.23368	down	158.3	132.5	131.9	140.2	139.2	152.7	111.6	156.1	129.3	143.3	165.7	146.4	113.9	119	115.9	166.9	188.4	153	198.9	112.7	136.3	129.8	125.7	0	-0.00284243	0.0161619	-0.0176911	-0.0558839	-0.10216	-0.134131	0.059329	0.0349951	0.136733	0.027287	0.0465717	-0.11006	-0.0329928	-0.0772901	0.438035	0.185553	0.152048	0.31761	-0.177641	0.0498829
1260110	-1.52141	-0.605407	Hpca	1.52141	down	9949.7	10570.7	10249.1	14036.1	14239.7	11381.7	5124.5	8704.2	8631.3	8130.4	9795.6	7573.6	9875.8	7606.6	7228.9	7169.6	12981.5	11863.6	18826.5	8685.9	12155.2	20664.9	17105.4	-0.284297	0	-0.207368	-0.0340967	-0.111612	-0.648992	-0.798138	-0.824383	0.145004	0.122073	0.122073	-0.18092	0.365422	-0.057972	-0.266608	-0.111612	0.145004	0.0872841	0.846511	0.316402	0.604476
6560327	-2.26137	-1.1772	Lamp2	2.26137	down	178.9	134.4	298.7	140.9	175.2	213.5	130.6	378	121.7	246.7	277	260.5	119.1	159.2	211.3	386.4	636.6	411.1	308.8	327.3	695.7	311.8	1114.1	-0.65592	-0.868489	0.136096	-0.899248	-0.712326	-0.464038	-0.737877	0.286484	-0.931654	0.210799	0	0.0766683	-0.933415	-0.522697	-0.0794487	0.989132	1.24279	0.550081	-0.03087	0.880599	1.48961
6290452	-2.533	-1.34085	Kcnk2	2.533	down	546.1	544.1	190	416.1	322.7	275	237.5	433.9	238.3	219.4	251.7	234.3	381.5	376.2	295.6	541.4	912.5	1211.1	709.2	208.9	345.7	407.6	534.2	0.491116	0.572103	-0.890569	-0.0514727	-0.474347	-0.615239	-0.274282	0	-0.360693	-0.455125	-0.623508	-0.543172	0.312506	0.252577	-0.0292578	1.03994	1.32024	1.68051	0.701353	-0.308244	0.0411119
5910053	1.44695	0.533011	Nkiras1	1.44695	up	4707.3	3895.7	4128	6011.2	5250.8	8042.6	3906.2	6819.5	3114.2	2682.8	3577	3321.6	3339.7	3588	3271.3	2107.2	2868.6	2787.4	3500.6	2461.9	2512.4	3348	2837.7	0.20081	-0.0334196	-0.0794153	0.205822	-0.0746374	0.362217	0.241588	0.227221	0.132145	0.0390959	0.095417	-0.0251646	0.170222	0.217916	0	-0.378613	-0.472815	-0.472815	-0.282707	0.0113525	-0.39699
1990278	-1.93965	-0.955797	Slc2a13	1.93965	down	433.8	268.3	360.1	270.3	286.8	314.5	315	285.8	308.4	245.4	398.1	389.9	224.6	344.7	302.8	428	591.6	592.5	695.3	341.5	382.6	712.8	481.3	0.0411091	-0.494614	-0.212202	-0.72203	-0.758695	-0.592135	0	-0.658806	-0.0617533	-0.391637	0.0316944	0.107269	-0.566909	-0.0158958	-0.130144	0.560137	0.54578	0.480608	0.537975	0.362148	0.0462503
430240	-1.85179	-0.888922	2010305A19Rik	1.85179	down	151.9	282.2	122.1	137.1	194.3	150.7	120.6	144.1	123	124.4	151.3	128.8	111.9	108.3	118.3	328.9	336	170.3	344.8	136.5	127.2	142	134.8	-0.0162926	1.09755	-0.0518947	-0.000611782	0.316072	-0.0749702	0.0430856	-0.013742	0.0180106	-0.0300755	-0.05795	-0.093873	-0.0882134	-0.128487	0	1.66334	1.1663	0.322448	1.0532	0.173347	-0.00884151
3890630	1.30314	0.38199	Eml2	1.30314	up	237.1	167.9	191.7	243.6	206.3	239.3	153.2	214.7	133.1	149.4	161	148.2	129.9	157.7	163.7	123.1	194.3	145.3	168.8	136.6	138.9	138.9	139.4	0.489537	0.136671	0.259911	0.431314	0.127382	0.354933	0.224216	0.268669	-0.134065	0	-0.218779	-0.138836	-0.117619	0.147037	0.210229	-0.244089	0.020834	-0.114058	-0.0443296	-0.0766177	-0.122792
1660703	2.84539	1.50863	WT1	2.84539	up	208.8	465.9	707.9	1044.8	704.6	874.8	497.3	586.3	113.9	145.1	156.5	170.5	127.8	122.7	149.4	146.4	180.5	294.6	147.2	124.1	124	176.7	118.2	0.215771	1.43071	1.92412	2.22102	1.5969	1.85761	1.82378	1.41874	-0.416513	-0.127884	-0.34088	0.0146527	-0.223269	-0.272399	0	-0.0670881	-0.155968	0.697556	-0.264684	-0.329833	-0.377827
6590050	-1.36242	-0.446169	LOC386476	1.36242	down	153.8	128.1	114.9	140	133.5	162.2	124.3	155	139.1	122.2	157.5	157.1	115.7	108.1	115.9	179.3	239.9	167.4	180.6	122	123.1	139.3	138.5	-0.0247273	-0.0377679	-0.172832	0	-0.0932121	0.00714159	0.0711498	0.0677323	0.14402	-0.084475	-0.0267196	0.181955	-0.067553	-0.158647	-0.0575595	0.588135	0.586867	0.277171	0.241244	-0.0501719	-0.0842347
3870095	2.32994	1.22029	Stmn2	2.32994	up	788.1	950.9	1201.5	1537.5	1306.7	1449.9	898.3	1019.4	707.5	742.8	1089.9	1236.7	753	893.1	1264.6	202.5	338.8	794.1	603.4	279.1	513.6	746	346.5	-0.360425	0	0.232036	0.325963	0.00349522	0.0898743	0.180009	-0.312583	0.00229645	0.189087	0.354676	0.525923	-0.0709276	0.120024	0.747295	-1.94023	-1.59556	-0.327628	-0.938568	-1.20598	-0.788078
2230541	-1.7397	-0.798838	Htr2a	1.7397	down	192.5	225.5	121.3	149.3	215.3	181.9	117.3	272.9	192.9	272.4	269.4	285.1	172.3	263.3	188.2	205.1	370.8	441.4	283.1	292.7	387.2	299	248.5	-0.393456	-0.0158925	-0.875302	-0.70002	-0.387646	-0.586242	-0.817525	0	-0.160897	0.514424	0.0728006	0.335774	-0.241543	0.313538	-0.144455	0.039834	0.507032	0.779581	-0.0191364	0.829509	0.774824
270241	-1.07443	-0.103576	1810011O10Rik	1.07443	down	150.5	121.7	119.9	136.5	145	150.8	108.7	135.6	109.8	120.1	157	126.8	113	111	111.4	128.6	167	131.6	142.4	131.4	129.2	135.6	136.9	0	-0.0623159	-0.0493722	0.0233731	0.0725355	-0.044023	-0.1017	-0.0723147	-0.101871	-0.053544	0.0254545	-0.0858159	-0.0444999	-0.0618076	-0.0618792	0.0994258	0.104789	0.0411143	0.0520649	0.123211	0.0445719
5290367	1.9651	0.974601	LOC100047353	1.9651	up	846.5	664.4	525.9	974.2	1265.7	1827.8	679.7	1303.6	569.2	663.7	797.3	637.2	436	775.8	507.2	311.7	446.8	360.1	570.8	296.3	338.1	318.5	281.5	0.272052	0	-0.424376	0.194047	0.493775	0.918752	0.326793	0.532555	0.172073	0.522339	0.400618	0.0974875	-0.346879	0.442661	-0.0769653	-0.684649	-0.619746	-0.949548	-0.48766	-0.585546	-0.844591
5810717	1.11203	0.153201	LOC380771	1.11203	up	200.4	187.5	175.8	225.1	219.9	229.6	161.2	219.1	156.5	152.4	196.6	177.4	155.2	169.1	147.8	153.1	202.7	184.6	198.5	143.4	144.3	147.2	162.2	0.0765805	0.141387	0	0.183041	0.0425191	0.151559	0.149715	0.13739	-0.083137	-0.12064	-0.0698833	0.00462008	0.0119343	0.0918255	-0.0908222	-0.0711365	-0.0691109	0.01301	-0.0444722	-0.0875149	-0.209696
6450139	-1.10216	-0.140337	Polq	1.10216	down	146.2	122.5	126.3	135	130.9	143.9	109.9	136.8	118.9	129.1	161.2	129.5	114.6	123.2	125.2	132.5	166.4	127.2	152.1	111.2	116.4	119.6	122.6	-0.0182757	-0.026731	0.0534868	0.0326314	-0.0385547	-0.0887852	-0.0581861	-0.0348315	0.0270767	0.0800028	0.0889707	-0.0319419	0	0.119809	0.136229	0.166769	0.124665	0.0181293	0.16216	-0.0945168	-0.0844975
7210255	-2.26984	-1.18259	Zfp654	2.26984	down	147.6	144.6	132.2	150.5	191.4	180.4	125.3	159.3	143.4	197.2	200.9	137.2	134.7	123	124.4	224.5	283.6	278.2	890.9	129	179.3	123.5	208.4	-0.25263	-0.0115962	-0.127613	-0.0701537	0.107737	0.0178714	-0.0812826	-0.0558476	0.0144801	0.54507	0.180505	-0.197666	0	-0.130805	-0.12084	0.807118	0.693303	0.758534	2.23464	-0.131402	0.33851
50181	-1.85501	-0.891424	Zfp654	1.85501	down	156.6	135.2	130.7	138.1	189.6	166.3	127.1	157.8	135.6	163.7	183.6	124.1	125.3	130.1	115.4	191.2	236	259.9	581.7	134.7	164.6	146.4	212.1	-0.112377	-0.0657249	-0.0926285	-0.133287	0.14973	-0.0698829	-0.00326157	-0.0191321	-0.0021615	0.270309	0.0869021	-0.285958	-0.0652924	0.00274467	-0.179335	0.591388	0.445631	0.713604	1.64179	0	0.26235
6590097	-1.61025	-0.687282	Gldc	1.61025	down	149.9	133.8	123.1	150	145.9	152.9	120.1	151.8	130.5	137.5	156	134	114.6	128.9	121.1	208.3	269.1	325.2	140.5	125	122.7	120	118	-0.0699024	0.0254459	-0.0734978	0.0848179	0.016355	-0.0876656	0.00158072	0.0292611	0.0591612	0.0852799	-0.048171	-0.0715799	-0.0886517	0.097301	0	0.845076	0.768235	1.12969	-0.030673	-0.0213656	-0.0962982
5910189	1.54122	0.624075	Gabarapl2	1.54122	up	4659	3081.2	4378.7	3877.1	6196.3	8643.7	3433.7	7669.6	1977.2	2051.5	1967	2049.1	2282.7	2192.9	2946	1997.4	2715.8	2636.3	2719.8	1315.4	1483.7	3052.4	1478	0.581428	0.04317	0.40957	0.0224867	0.536398	0.901455	0.45897	0.802035	-0.0971966	0.0519304	-0.371976	-0.359527	0	-0.187229	0.283751	-0.0319548	-0.149153	-0.159769	-0.277669	-0.533385	-0.811889
5810132	-1.2926	-0.370274	Pex5	1.2926	down	180.5	128.1	141.6	158	135.4	169.5	119.5	133.2	133.8	126.8	157.7	141.9	137.3	131.1	128.8	177.7	228.1	160	204.7	126.5	129.2	133.6	128.3	0.196196	-0.112693	0.057642	0.0848885	-0.149244	0	-0.0746918	-0.230242	0.0220313	-0.103736	-0.0996556	-0.0561304	0.123807	0.0537009	0.0186739	0.494952	0.426806	0.150275	0.294989	-0.070621	-0.0873113
4070538	1.78137	0.832987	Timm8a1	1.78137	up	568.7	673	897.7	1185.7	1156.8	950.5	581.1	898.9	425	289.2	733.3	678.4	774	523.7	468.8	261.9	370	550.6	561.9	316.2	295.2	367.9	353.7	-0.10323	0.227366	0.546336	0.6826	0.576047	0.262563	0.320273	0.273459	-0.0715561	-0.609624	0.486157	0.392427	0.711719	0.0940371	0	-0.769531	-0.723443	-0.143231	-0.303034	-0.272155	-0.822027
6020026	1.73631	0.796021	Rbmxrt	1.73631	up	805	928.1	975.3	1071.5	955.1	1297.4	512.9	1055	657.8	596.6	775.9	476.1	605.9	627.2	509.7	419.8	552	487.2	381.1	283.6	243.2	396.6	539.4	0.0929451	0.388298	0.352559	0.240071	0	0.363855	-0.148084	0.146628	0.318825	0.271471	0.263017	-0.426425	0.0325651	0.0394087	-0.170269	-0.296961	-0.380315	-0.627354	-1.16132	-0.758607	-1.39839
1090022	2.52318	1.33524	Ttc9b	2.52318	up	616.6	1156.7	584.2	1065.3	1216.6	592.8	383.7	873.6	522.7	150	666.4	701.3	407.5	902	509.6	164	226.2	351.8	464.8	158.8	181.8	255.7	143.8	0.252223	1.23256	0.176004	0.774883	0.881403	-0.104657	-0.014636	0.470065	0.480902	-1.54655	0.570732	0.671343	0	1.10699	0.373224	-1.35038	-1.29206	-0.535236	-0.329372	-1.23009	-1.25322
2900592	5.07376	2.34305	Sfxn1	5.07376	up	2627.6	1607.6	1273.7	3342.1	1910.2	3395.4	1619.7	2496.1	1443.3	1497.2	1947.1	1683.3	1829.7	1415.7	1159.8	247.2	295.4	744.2	326.9	153.8	172	349.3	500.5	0.630333	0	-0.42234	0.682537	-0.173983	0.503636	0.268271	0.124942	0.287021	0.476957	0.496052	0.264427	0.572771	0.0791578	-0.109763	-2.33548	-2.55082	-1.1568	-2.52242	-2.99534	-3.03245
4180577	2.55314	1.35227	Sfxn1	2.55314	up	4477.6	5156.1	5825.7	7203.7	7376.8	8458.5	4862.1	9690.5	3397.4	2824	4297.6	4216.5	5136	4291	3642.1	1215.3	2489.9	2126.6	2346.8	281.5	3160.7	1071.5	988.8	-0.174985	0.0647325	0.16205	0.248584	0.109839	0.202345	0.351876	0.514561	0	-0.171791	0.105716	0.0647325	0.568285	0.209995	-0.117795	-1.42413	-0.936726	-1.14333	-1.16539	-3.48249	-0.273234
510368	2.38972	1.25684	Fos	2.38972	up	447.5	349.1	367.6	615.1	929.3	1135.8	911.1	881.9	886.1	736.9	1274.4	571.5	268.4	471.6	506.6	182.2	249.4	343	235.9	245.9	231.6	280.1	154.1	0	-0.231441	-0.269001	0.238874	0.701714	0.936557	1.36677	0.680642	1.50906	1.34049	1.74401	0.585656	-0.392485	0.367291	0.562634	-0.964142	-0.928503	-0.374629	-1.04803	-0.247111	-0.724229
3710278	1.69283	0.759433	Tmsb10	1.69283	up	1723	2405.3	2063.9	2782.1	2790.5	3046.6	1368.4	2900.8	1263.5	1161	1546	1505.8	1475.2	1282.9	1757.3	687.8	1079.6	1072.5	1852.8	742.4	847	1558.2	1112.8	-0.0677662	0.485047	0.162555	0.334997	0.255074	0.23857	-0.0617399	0.220534	0.0216465	0.0301075	0.0554419	0	0.137145	-0.155956	0.373387	-0.812579	-0.662951	-0.714674	-0.0638924	-0.533015	-0.868066
2850192	1.59121	0.670121	Ppp1r2	1.59121	up	2310.3	1599.4	1898.2	1566.8	2785.9	3153.1	2556.8	3411.9	1160.2	1146.2	1325.3	1836.5	1594.8	1508.6	1394.2	708.7	1064.8	1157.7	2216.3	583.5	575.7	1047.1	545.9	0.351959	-0.105186	0.0280027	-0.477797	0.246351	0.28936	0.838307	0.468872	-0.110628	0	-0.191076	0.281169	0.27481	0.0732813	0.0571108	-0.774719	-0.683177	-0.599437	0.196784	-0.888927	-1.4599
990438	1.53196	0.615382	Cotl1	1.53196	up	733.5	588.7	658.6	876.9	831.1	991.8	618.1	1125.9	604	347.3	507.3	400.8	567.6	518.9	426.2	315.9	484.3	491.4	527.9	210.2	340.4	377.1	122.7	0.329106	0.0979071	0.174554	0.33671	0.191054	0.387579	0.475268	0.607201	0.552874	-0.215961	0	-0.298429	0.320967	0.148453	-0.0569086	-0.382181	-0.218337	-0.237595	-0.323727	-0.878862	-0.560065
2480671	1.50105	0.58597	Psma5	1.50105	up	663.5	745.3	640	927.8	1101.2	1422.9	622.2	1180.8	561.5	447.6	503.9	695.3	689.6	592.9	828.5	419.1	571.3	515.8	496.7	313	330	314.7	453.4	0	0.256798	-0.0478554	0.214346	0.389264	0.682012	0.29647	0.485441	0.237138	-0.00295925	-0.198291	0.306389	0.412048	0.153153	0.743402	-0.10838	-0.142935	-0.356431	-0.597896	-0.408161	-0.788177
4540427	-2.52618	-1.33696	Specc1	2.52618	down	458	176	652	244.9	311.9	382.5	259.9	369.8	356.3	533.1	395.4	433.9	666.7	458.5	365.9	776.6	761	839.6	732	317.4	794.4	799.9	755.3	-0.147411	-1.33095	0.348581	-1.0992	-0.914732	-0.631122	-0.537025	-0.591082	-0.0820942	0.658037	-0.242075	0	0.742545	0.146198	-0.104511	1.16623	0.65054	0.730268	0.349332	-0.0123129	0.832797
5270646	-2.08271	-1.05846	Specc1	2.08271	down	453	195.6	489.5	221	252.9	203.1	231	293	263.4	386.8	356.8	398.4	540.7	321.4	333.6	446.5	556	637.8	566.7	302.1	631.1	734.6	455.1	-0.0407124	-1.06095	0.0669107	-1.09788	-1.05356	-1.26352	-0.587217	-0.769062	-0.464218	0.257989	-0.292685	0	0.560291	-0.245976	-0.12201	0.479204	0.315483	0.450846	0.0853195	0.0302429	0.608873
1170523	2.29452	1.19819	Slc35d3	2.29452	up	361.8	624	440.2	726.4	422.3	521.6	254.1	349.2	414.1	259.7	338.2	302.8	415.9	294.9	194.9	137.4	181	286	141	116.6	190.3	131.6	117.2	0.0761995	0.920299	0.35241	0.831478	0.0106354	0.299974	-0.020875	-0.118926	0.692329	0	0.0431786	0.0103607	0.600273	0.0532312	-0.514487	-1.0751	-1.05937	-0.25213	-1.23058	-1.32498	-0.624876
4540195	-2.77278	-1.47133	mtDNA_ND2	2.77278	down	334.4	392.2	454.8	196	242.9	283.5	404	158.7	345.8	324	261.7	257.4	155.3	209	163.6	995	1155.3	763.7	388.7	770.1	750.1	533.5	1245.2	-0.330076	0	0.0900831	-1.10777	-0.974239	-0.733109	0.325775	-1.40815	0.121369	0.0956574	-0.70573	-0.546737	-1.12014	-0.745185	-1.07926	1.8099	1.48634	0.845005	-0.324657	1.5738	0.994556
4260592	-1.11138	-0.152349	Olfr212	1.11138	down	137.7	122.4	116.1	128.8	131.4	145.2	114.7	131.8	113.3	123.1	155	130.7	116.2	114.5	118.9	130.3	153.2	139	145.1	121.5	120.5	115.6	121.9	-0.0915852	-0.00974417	-0.0563292	-0.0109406	-0.0144663	-0.0570807	0.0313811	-0.0697002	-0.0193586	0.0266089	0.0493135	0	0.0383077	0.0286675	0.0802975	0.160774	0.0326548	0.156	0.120737	0.0441055	-0.0153494
6560075	2.62591	1.39282	Pak1	2.62591	up	1129.6	809.7	1122.2	1348.8	825.5	1134.2	454.8	479	314.7	355.4	606.3	515.6	515.3	625.9	617.2	211.4	274.5	390.7	339.1	268.4	565.2	416.6	516.5	0.809341	0.417106	0.790521	0.801852	0.0424242	0.430282	-0.0745459	-0.606875	-0.607289	-0.317405	0.123192	-0.0739164	0.0459919	0.274483	0.367396	-1.20735	-1.27807	-0.696959	-1.08384	-0.604223	0
3830767	-1.41747	-0.503315	Thrap3	1.41747	down	140.6	123	119.6	127	132.8	139.2	106.5	135.5	105.7	115.4	143.8	118	128.2	108.6	107.6	173.5	247.5	161.7	146.7	114.4	115.6	117	120.3	-0.0199494	0.0372734	0.0289454	0.00954771	0.0387683	-0.082736	-0.0569901	0.00842237	-0.0681233	-0.0334868	-0.0211782	-0.0989661	0.224988	-0.0124321	-0.0333333	0.665802	0.778528	0.376225	0.174344	0	-0.0384421
10253	-1.05954	-0.0834424	A530064D06Rik	1.05954	down	157.6	134.7	132.5	146.4	149	174.1	129.5	154.6	129.4	143.2	162	138.8	127.4	121.6	124	140.7	183.4	152.7	153.9	138.6	147.9	153.6	148.1	-0.0635672	-0.0330696	-0.0338912	-0.0166025	-0.0272579	0.0433774	0.0756378	-0.0123992	-0.0207448	0.0789547	-0.0615721	-0.0908413	0	-0.0569878	-0.0353498	0.0964227	0.0935287	0.0926094	0.0173225	0.109743	0.136631
3170435	-2.57642	-1.36537	Camk4	2.57642	down	435.7	677.2	518.9	475.7	811.2	155.2	207.5	239.3	572.4	544	649.9	825.7	442	839.1	523.3	564.3	924.4	908.8	1346.1	647.3	1167	696.3	1093.6	-0.776741	-0.070713	-0.542384	-0.843168	-0.224713	-2.38038	-1.42159	-1.69706	0.0844669	0.13375	-0.00817966	0.36366	-0.426663	0.444956	-0.123948	0.13742	0.377678	0.280825	0.687175	0.498952	0.870405
6220201	-1.38449	-0.469355	Atp6v0a2	1.38449	down	167.5	148.5	131.8	162.8	161.2	184.6	124.8	150.6	169.7	158.2	190.7	160.6	142.7	169.3	128.9	197.3	255.9	205	209.5	142.5	142.5	156.4	164.7	-0.112173	-0.0339675	-0.192397	-0.0324006	-0.0983486	0	-0.148967	-0.202831	0.182092	0.0975909	0.034421	-0.00601435	0.0341129	0.247155	-0.132453	0.534184	0.466531	0.296131	0.170033	0.044045	-0.0804372
3140612	2.20241	1.13909	Kcna6	2.20241	up	13559	11520.9	12174.8	13268.5	16183.9	21491.6	7385.4	13954	3876.4	6098.2	5534.2	5207	5541.6	6487.9	7350.4	4033.8	6885.7	4366.2	3741.9	3819.9	4589.6	3807.3	3914.5	0.653176	0.605912	0.5018	0.408154	0.5018	0.76479	0.199542	0.257973	-0.502589	0.238466	-0.211534	-0.258334	0	0.101694	0.238466	-0.370865	-0.258334	-0.820447	-1.16012	-0.321624	-0.377254
7000487	2.31828	1.21305	Kcna6	2.31828	up	19322.3	17410.4	18608.7	20669.4	27500.2	30835.9	11753.3	27026	6779.9	8298.8	7656.6	8355.3	9032	10396.6	12926.4	6224.6	10665	7199.6	5974.9	7808.6	6749.5	6489.7	6335.1	0.677174	0.677174	0.513617	0.364453	0.513617	0.803168	0.196085	0.513617	-0.350257	0	-0.316879	-0.203434	-0.0472641	0.147065	0.435139	-0.487282	-0.335346	-0.75086	-1.14927	0.0337544	-0.41471
2260520	-4.83918	-2.27476	Penk1	4.83918	down	1198.3	840	336.9	451.5	792.1	273.8	360.2	460.9	299.5	214.1	419.9	280.5	153.6	314.1	375.5	1951	2531.4	1873.3	2600.1	2717.8	1133.9	2841.3	2290.4	1.26741	0.851503	-0.500967	-0.289677	0.358109	-0.959195	-0.0179501	-0.272112	-0.318571	-0.838153	-0.0802326	-0.602075	-1.32687	-0.341153	0	2.58678	2.4159	1.99943	2.31549	3.22555	1.43691
6330477	1.43544	0.521494	Ndufa3	1.43544	up	1926.7	1752.1	1505.2	2121.3	2165.8	1922.9	946.1	2400.4	855.4	821.5	1038.6	1255.1	1263.7	1094.3	834.8	746.6	930.6	1124.3	1374.7	567.5	857	1129.2	776.7	0.606134	0.556354	0.242837	0.464891	0.431931	0.162957	-0.0325899	0.497789	-0.0132008	0.0307951	-0.0158901	0.251332	0.429915	0.126818	-0.156921	-0.171812	-0.332639	-0.116374	0	-0.404052	-0.323229
3120392	1.45853	0.544515	Stmn1	1.45853	up	1784.8	3148.7	2371.4	2310.5	2711.8	2754	1422	2696.7	1423.2	1022.5	2137.8	1808.2	1445	1794	1804.2	1038.3	1337.3	1628.4	1214.1	777.3	1156.3	1074.7	948.5	-0.107049	0.780256	0.305525	0	0.131304	0.012578	-0.0821352	0.0357561	0.095212	-0.248155	0.4537	0.179191	0.0301523	0.268639	0.331983	-0.266895	-0.430773	-0.147861	-0.794412	-0.546661	-0.472251
6040064	1.54517	0.627766	Rprm	1.54517	up	2070.6	1695.5	1817.7	3958.9	3288.6	4328.8	2362.4	3170	1821	1095.6	2209	1266.3	1400.9	1918.4	1495.7	881.8	1459.1	1454.2	2003.2	598.6	1180.1	915.5	1111.5	0.151933	-0.0555782	-0.0641241	0.801159	0.440366	0.687761	0.692282	0.321719	0.503957	-0.103644	0.546806	-0.299103	0.0234385	0.408845	0.121945	-0.487638	-0.263012	-0.272656	0	-0.889038	-0.401087
4730066	1.45433	0.540355	Schip1	1.45433	up	2771.3	2452.1	3318.4	4219.8	4132.1	4491	2177.8	3520.8	1719.8	1887.8	2593.3	2879.4	2075.3	2399.2	2057	940	1730.8	2713	2305	1184.2	2030.6	1487.8	1527.1	0.00254536	-0.0885954	0.226255	0.319686	0.170494	0.153185	0	-0.0989552	-0.166059	0.100785	0.184261	0.3337	0.0251722	0.123719	-0.0265121	-0.946737	-0.596138	0.065485	-0.341722	-0.489725	-0.161757
3840521	2.72645	1.44702	LOC100046232	2.72645	up	366.6	339.5	477.2	434	944.4	555.4	337.8	721.9	341.1	259.9	694.6	356.5	472.2	317.2	345.6	126.2	152.2	217.2	180.7	121.4	385	132.9	157	-0.0721178	-0.0652981	0.298372	-0.0102663	0.930731	0.215291	0.220751	0.613555	0.236944	-0.161512	1.03806	0.0959549	0.610298	0	0.196935	-1.35884	-1.45131	-0.779031	-1.13341	-1.43199	0.178473
1770477	1.64584	0.718823	6720456B07Rik	1.64584	up	1746.9	1386.8	1805.2	2052.9	2550.5	2569.9	1032.4	2229.1	992.4	1204.3	1070.7	1587.4	1177.1	1253	998.9	684.6	979.6	766.5	1378.5	872.8	1397.3	1280.7	1077.5	0.251255	-0.00582695	0.262608	0.192448	0.42784	0.305943	-0.147802	0.180501	-0.0302057	0.382423	-0.199346	0.386777	0.0919714	0.104599	-0.122348	-0.517371	-0.500248	-0.902746	-0.221443	0	0.189946
5270343	4.64969	2.21713	Eya1	4.64969	up	603.8	698.1	465.7	1289.3	1638.7	741.2	681	827.9	731	404.7	940.8	577.2	1676.3	389	677.1	128.6	148.5	128.8	227	128	129.5	155.9	128.8	0.0279341	0.321049	-0.334996	0.85118	1.09496	-0.0141315	0.581924	0.199439	0.827333	0	0.910941	0.209757	1.95819	-0.30688	0.609336	-1.92798	-2.08046	-2.01642	-1.48001	-1.94781	-1.97938
3800678	4.45857	2.15658	Eya1	4.45857	up	507.3	704.9	551.9	1087.4	1137	444.6	683	728.2	616.8	587.5	1017.5	388.5	922.3	402.5	389.2	117.9	156.3	127	146.9	114.6	128.6	134.5	132.6	0	0.557199	0.11895	0.830799	0.819079	-0.428487	0.810924	0.249768	0.783632	0.82404	1.24948	-0.152473	1.22408	-0.0340033	0.0130272	-1.83247	-1.78843	-1.81452	-1.71178	-1.88543	-1.76875
4490500	1.92805	0.947146	Id2	1.92805	up	572.8	412.6	643.5	552.8	667	887.4	422.1	847.2	331.2	318.6	370.8	374	249	545.4	552.6	217.4	285.6	434.1	242.6	161.9	275.5	180.8	315.8	0.360799	0.0147238	0.531142	0.115062	0.269418	0.617224	0.340978	0.641505	0	0.0159502	-0.14633	-0.0224218	-0.480685	0.606174	0.721577	-0.639702	-0.688961	-0.0213251	-0.993171	-0.971316	-0.460264
4070142	2.27692	1.18709	Gadd45g	2.27692	up	2066.1	2273.9	4012.5	4331.2	5722.1	9173.9	4370.8	6610.6	4639.2	3283	5013.1	4206.4	1649.9	4863.8	5258	1318.2	2021.9	1304.2	1475	1063.8	1120.2	1565.9	756.8	-0.768878	-0.542026	0.129168	0	0.273249	0.813816	0.708903	0.409568	0.955602	0.562574	0.827746	0.572994	-0.623152	0.913858	0.84183	-0.779902	-0.71918	-1.36538	-1.37198	-0.983064	-1.40064
150192	-1.83464	-0.875497	Madd	1.83464	down	185.7	143.3	142.4	173.7	196.5	241	145.2	146.9	256.1	200	276.7	166.2	141.2	166.4	188.8	227.7	280.4	298.2	560.5	147.7	162	201.5	154.3	-0.0485601	-0.236008	-0.237655	-0.109871	-0.0761452	0.211888	-0.0130906	-0.390275	0.750469	0.363015	0.529499	-0.100782	-0.132933	0.0698004	0.269237	0.618989	0.465273	0.639644	1.32823	0	-0.0206747
4200100	2.93123	1.5515	Dusp1	2.93123	up	3558	1994.5	3544.4	5971.1	4741.4	5622	4315.1	4877	2084	1775.2	2628.8	2922.6	1233.7	3101.3	3310.6	561.2	866.2	1634.7	1925.1	279.6	1566.9	1305.5	351.9	0.160545	-0.554858	0.141009	0.611873	0.234588	0.26606	0.854746	0.185023	0	-0.149917	0.0484266	0.195578	-0.907151	0.388495	0.430814	-1.8897	-1.75135	-0.832431	-0.783043	-2.79996	-0.709806
1070239	-1.20941	-0.274309	Prdm16	1.20941	down	148.5	126.5	112.6	137.5	128.4	146.8	104.9	126.9	115.3	124.9	151.5	144.4	105.6	119.5	117.2	141.9	191.7	148.7	142.7	107.3	118.5	116.3	128.4	0	0.0196948	-0.126631	0.0532823	-0.0686317	-0.0641494	-0.145523	-0.142396	-0.018826	0.0259275	-0.00594759	0.122038	-0.121665	0.0701752	0.036243	0.263779	0.305862	0.215146	0.0752706	-0.144656	-0.0621653
620064	7.65969	2.93729	Tnnt1	7.65969	up	954.2	2858.9	1254.7	1864.2	2935.1	3413.7	1410.5	3054.7	1521.2	1575.1	1746.1	955.7	911.1	723.1	833.5	190.6	241	275.9	203.6	253.4	763.6	363.6	241.2	-0.249741	1.35607	0.117314	0.419788	0.976599	1.06792	0.636209	0.950436	0.925959	1.08896	0.886312	0	0.0347929	-0.361593	-0.0379	-2.22058	-2.32675	-2.007	-2.55751	-1.53521	-0.387112
7330026	2.98464	1.57756	Egr2	2.98464	up	4460.7	3846.5	3528.8	4928.3	4966.2	6206.1	4577	4356.5	5277.4	3153.5	5169.5	4021.6	859.5	3877.5	3779.1	768	1177.3	2139.6	1139.5	734.1	2257.8	1925.3	1196.1	0.226227	0.0770788	-0.14684	0.102448	0	0.11699	0.657685	-0.232265	1.02346	0.386902	0.752667	0.386902	-1.75732	0.454988	0.332531	-1.71835	-1.59459	-0.72663	-1.86999	-1.60829	-0.4135
70008	-1.94729	-0.96147	Gucy1a3	1.94729	down	734.9	542.5	739.3	1375.8	934.8	408.4	465.6	538.8	598.2	473.9	1035.7	1202	658.9	818	524.2	822.8	1257.2	934.8	1697.7	1152	1444.4	1029.4	1214.4	-0.372428	-0.71891	-0.358038	0.262876	-0.355433	-1.43739	-0.605548	-1.03495	-0.167258	-0.421944	0.371502	0.591871	-0.166759	0.0806561	-0.450107	0.362075	0.475985	0	0.697913	0.999479	0.851249
4860646	-1.72497	-0.78657	Gucy1a3	1.72497	down	964.5	1493.8	2562.2	1467	1943.8	2288.8	1963.7	2221.1	1152.4	944.3	1291	1531.7	1052.2	1593.1	1644	2180.4	2558.7	2238.1	3083	2563.9	2389.5	2348.3	2999.9	-1.06322	-0.380686	0.317301	-0.742476	-0.423568	-0.320073	0.290367	-0.30166	-0.299405	-0.461964	-0.403338	-0.144967	-0.569212	0	0.112897	0.693355	0.395686	0.216352	0.528879	1.09134	0.549215
3440463	-2.30804	-1.20667	Gucy1a3	2.30804	down	594.9	576.1	758	1476	1190	1194	635.7	1122.4	574.3	421.9	702	520	414.2	1026.9	660.6	1080.6	1838.9	1851.9	2263.7	454.6	893	856.7	775.3	-0.570128	-0.53108	-0.225473	0.466163	0.0877209	0.0324116	-0.0897903	0	-0.135174	-0.516441	-0.120902	-0.523968	-0.74338	0.520634	-0.00575352	0.887847	1.12179	1.13494	1.267	-0.247257	0.23507
7040367	1.52498	0.608793	Ralyl	1.52498	up	2751.2	2562.6	2806.9	3209.5	3489.4	3537.9	1756.2	3283.3	1755.3	1605.2	2277.3	2547.7	2054.9	2291.4	2227.8	903.5	1317.9	1979.7	2192.1	905.9	2119.1	2120.8	1758.9	0.122735	0.104542	0.152075	0.0501404	0.0831957	-0.0126371	-0.201271	-0.0683794	0	-0.0111837	0.124534	0.256639	0.129272	0.191657	0.220086	-0.894199	-0.85147	-0.277661	-0.296639	-0.724057	0.0501404
160537	1.40725	0.492877	LOC100041649	1.40725	up	285.9	246.3	244.4	333.5	355.8	341.2	260.8	312.8	160.5	197.6	224.9	210.4	176	167.7	170.9	184.1	237.3	159.3	237	177	151.7	189.3	249.5	0.316185	0.239852	0.136454	0.389487	0.362191	0.353589	0.578783	0.299034	-0.320987	0.0650425	-0.10664	0	-0.0757484	-0.189311	-0.155281	-0.0103812	-0.0805335	-0.430348	-0.112458	0.110287	-0.394467
2060326	-2.19286	-1.13282	Lamp2	2.19286	down	176.5	134.2	224.5	122.6	186	198.1	130.7	300.5	128.9	246.1	313.4	199.9	120.6	145.8	208.4	387.5	521.4	364	269.7	326	567	425.9	1054.8	-0.479467	-0.66382	-0.0221796	-0.876462	-0.453926	-0.362315	-0.529304	0.197702	-0.649898	0.412914	0.42863	-0.130526	-0.707949	-0.433836	0.104099	1.20129	1.14997	0.585115	0	1.08129	1.3889
1190364	-1.87061	-0.90351	Dbc1	1.87061	down	415.4	362.1	575.7	566.9	586.4	523.8	593.7	473.6	296.7	297.8	449.3	332	330.8	261.2	273.6	700.7	1127.3	742.9	834.7	530.7	936.9	628.3	307.8	-0.172935	-0.249773	0.281922	0.0681973	0	-0.127744	0.718253	-0.184599	-0.281281	-0.189423	0.0958796	-0.277301	-0.165719	-0.558229	-0.42683	1.13366	1.32038	0.668935	0.657723	0.890946	1.20298
2480600	-1.25785	-0.33096	9230104M06Rik	1.25785	down	177.9	136.9	155.1	173.7	176.6	174.8	128	148.7	150.4	146.1	187.3	166.5	157	135.9	151.5	165	220.5	229.8	211.7	139.6	143	154.3	160.9	0.00455093	-0.165828	0	0.032124	-0.0326567	-0.109093	-0.108304	-0.230218	0.00664806	-0.0470195	-0.00197315	0.0442471	0.174106	-0.0574307	0.088316	0.202457	0.208679	0.433641	0.174351	-0.0272603	-0.0820823
450195	1.66001	0.731194	Srp14	1.66001	up	6427.6	6323.6	5904.4	6959.7	7657	9203.5	5577.6	9159	4722.4	3562.2	4932.6	4427.6	3855	3148.7	2831.1	2286	3090.2	4109.7	4078.9	1885.6	2645.3	4553.4	2740.4	0.152292	0.180306	0.0408869	0.0473795	0.00660706	0.15855	0.391383	0.277226	0.350822	0.053401	0.15855	0	-0.0885296	-0.429592	-0.5939	-0.694244	-0.76889	-0.351732	-0.482594	-0.841639	-0.741574
6840634	1.66515	0.735656	Cib2	1.66515	up	428.9	496.1	319.6	748	839.1	702.9	364.4	532.1	401.2	462.8	430.6	498.6	365.8	504.4	444.1	218.9	324.8	273.8	361.3	247.5	227.8	303.8	128.8	-0.0993795	0.194554	-0.490961	0.456756	0.531471	0.268793	0.0805168	-0.0200977	0.235868	0.563657	0.0459156	0.343915	0	0.436611	0.321503	-0.689383	-0.540577	-0.71675	-0.535089	-0.275916	-0.786078
110192	1.8071	0.853675	Pkig	1.8071	up	2580.4	3757.1	3231.8	4831.7	5135.1	6264.1	2892.1	6541.3	1702.2	1848.5	2309.7	1688.3	2067.6	2605.1	1924.2	1409.9	2612.7	1395.3	2109.5	1310.2	1349.7	2913.4	1608.6	-0.104622	0.471767	0.166628	0.489357	0.465523	0.566695	0.384573	0.716722	-0.198283	0.0509291	0.00824738	-0.452552	0	0.247299	-0.126978	-0.36307	-0.0341291	-0.932758	-0.506423	-0.379487	-0.787773
1050358	2.46863	1.30371	Isl1	2.46863	up	368	412.2	401.4	1145.7	1075	1324.5	475.9	716.4	548.7	451.7	320.3	406.4	400.8	421.6	584.9	172.8	244.1	401.3	197.7	143.7	185.3	173.6	171.6	-0.265636	0	-0.135163	1.07236	0.90851	1.13565	0.49728	0.404955	0.761754	0.571278	-0.404964	0.0873957	0.177864	0.209007	0.798139	-1.0548	-0.957418	-0.14992	-1.24372	-1.27477	-1.02208
2230403	2.6433	1.40234	Nenf	2.6433	up	1614.5	858.3	1190.6	930.3	1695.3	2638.2	1188.3	1371.1	571.1	918.2	831.8	536.3	822.6	585.9	748.2	349.7	737.1	272.8	477.6	513.7	247.4	335.2	242.3	0.925629	0.111942	0.486431	-0.129348	0.646069	1.12557	0.834174	0.344839	-0.0781126	0.759844	0.202107	-0.410241	0.33416	-0.212679	0.242426	-0.746052	-0.112288	-1.57973	-0.998632	0	-1.52885
4850301	-10.5074	-3.39333	Drd2	10.5074	down	185	144.1	166.7	164.7	165.7	200.5	128.6	248.3	171.4	147.3	162.8	165	143.7	177.2	183.7	1523.7	2146.9	1056.3	2658.5	1867.4	2083.5	2565.9	1806.1	-0.104577	-0.275805	-0.107678	-0.217833	-0.274537	-0.0698147	-0.288334	0.243923	0	-0.22333	-0.403386	-0.159805	-0.1519	0.114631	0.182388	3.52706	3.47011	2.40594	3.62287	3.90588	3.63962
4010082	2.37047	1.24517	Ctgf	2.37047	up	623.5	1282.1	565.5	621.7	929.8	1434.2	289.4	1270.3	548.8	478.9	562.5	461.5	407.6	385.5	549.1	276.6	440.6	166.5	313	148.1	382.4	155.7	223.4	0.213654	1.31964	0.0701532	0	0.450157	0.992434	-0.464256	0.884657	0.502251	0.414283	0.274221	0.0167017	-0.0559511	-0.180669	0.436793	-0.494528	-0.250456	-1.56345	-0.939038	-1.44998	-0.291036
460075	1.35492	0.438211	Dusp26	1.35492	up	5786.1	5369.1	5025	7190.2	6553.4	9243.8	4230	7062.1	2557.6	2472.3	2805.2	3127.3	2208.9	2660.1	2871.7	3023.9	4374.9	4012.1	2958.2	2558.4	3011.3	4062	3254.5	0.35462	0.281533	0.116405	0.399581	0.0973768	0.486344	0.300173	0.153903	-0.228684	-0.189932	-0.364583	-0.23162	-0.579135	-0.380511	-0.266913	0.0585775	0.0210266	-0.074542	-0.662936	-0.0379992	-0.192406
1260315	1.24548	0.316702	Rpl23	1.24548	up	10006.6	8466.2	8832.8	10467.7	12561.2	14786.5	6199.5	14107.5	4994.4	5186.4	6559.7	5510.4	4716.8	6046.4	6481.4	5092.1	7390.3	6283.3	7667.2	3784.4	4515.2	6945.9	4967.5	0.251845	0.140368	0.179274	0.0787363	0.271352	0.179274	0	0.316298	-0.151773	0	0.0264597	-0.187284	-0.308245	-0.0245504	0.0652847	-0.0245504	-0.16448	-0.316888	-0.0523148	-0.349791	-0.401975
1980288	1.48258	0.568113	Sumo1	1.48258	up	3728.8	4067.7	3239.3	4094.7	4455.6	4858.6	2835.7	4492.1	1617.3	1581	2615.2	2666.2	2833.7	2076.6	2074.4	1309.6	2280.7	1774.1	3368.8	806.3	1633.4	1727.2	1256.7	0.20514	0.424106	0	0.0827961	0.0877848	0.0531597	0.186852	0.0622368	-0.445754	-0.356756	0.0142517	0.029109	0.334077	-0.269122	-0.193124	-0.634986	-0.386037	-0.746547	0.0461531	-1.21574	-0.675804
610537	-1.83331	-0.874454	E030030K01Rik	1.83331	down	3346.4	3056.5	4770.9	5360.3	5150.4	4032.2	2937.4	4328.4	1906.9	2317.3	2258.4	2176.7	2474.3	2915.9	2823.7	3769.9	5115.2	9139.4	6191.1	2794.9	8284.8	4514.1	6577.8	-0.222523	-0.255858	0.267209	0.166015	0.0185518	-0.453085	-0.0526905	-0.25992	-0.449512	-0.0600815	-0.475578	-0.570882	-0.168437	0	-0.0626078	0.631203	0.459497	1.38576	0.625209	0.313847	1.58464
6110731	1.38863	0.473664	4833439L19Rik	1.38863	up	468	318.7	336.2	401.8	532.6	398	214.7	511.5	287.7	284.2	328.5	415	342.5	231.5	335.9	178.7	280	332.1	288	145.2	225.7	212.6	222.6	0.441837	0.0325241	0	0.0669537	0.32434	-0.0177174	-0.252131	0.35886	0.119701	0.17506	0.0101757	0.492244	0.336692	-0.282546	0.329587	-0.615864	-0.35781	-0.0353785	-0.408271	-0.86942	-0.377092
3610324	-1.04748	-0.0669206	1700028J19Rik	1.04748	down	145.1	129.6	123.5	136.2	132.9	154.6	111.6	138.3	110.2	121.4	148.3	126.4	113.8	111	110	124.8	155.9	135.1	141.7	114.6	118.4	125.3	123.4	-0.0119615	0.0809403	0.0381179	0.0629134	0.000369549	0.0352254	-0.0150223	-0.00102806	-0.0555072	0.005023	-0.0155845	-0.0475125	0.00767803	-0.0193868	-0.0387068	0.0996156	0.0566235	0.118519	0.0877013	-0.0370712	-0.0411072
3390546	-1.81066	-0.856515	Hnrnph1	1.81066	down	2108.3	3086.8	1574	1873.1	2639.3	2000.2	1680.2	1622.7	3422.4	2053.3	2672.7	2505.8	1771.8	2238.1	1904.5	2234.5	3249.8	2590.2	3996.6	1802.5	2624.5	3919.6	3338.4	-0.493161	0.12109	-0.930666	-0.940073	-0.539341	-1.02348	-0.494697	-1.2412	0.776497	0.125997	0.141171	0	-0.276621	-0.0884275	-0.23339	0.189554	0.183454	-0.114493	0.396781	0	0.146263
650025	-2.03747	-1.02678	Hectd1	2.03747	down	1229.9	1041.1	1811.8	1609.8	2539.4	1942.2	899.8	2215.4	2033	1831.5	1996.9	1845.7	1591.1	1109.4	2227.6	2404.6	2286.1	3333.4	2427.7	1807.9	1942.4	2178.7	2256.7	-0.919439	-1.05517	-0.380504	-0.780573	-0.23333	-0.698503	-0.991119	-0.480265	0.389675	0.316291	0.0899248	-0.0531349	-0.0755873	-0.730934	0.351431	0.661437	0.0688829	0.607343	0	0.370744	0.0273714
4670192	1.79191	0.841496	BC022623	1.79191	up	472.5	431.3	428.7	450.8	512.4	969.4	240.4	623	208.5	186.9	224.6	246.6	171.8	243.4	359.9	260.8	282.8	196.9	235.5	144.9	242.1	154.8	160.6	0.734684	0.718479	0.611351	0.492469	0.55467	1.38785	0.1908	0.887432	-0.147167	-0.296398	-0.376921	-0.0212822	-0.378047	0.0698962	0.715305	0.317029	-0.0625892	-0.446006	-0.385551	-0.595318	0
2370026	2.40259	1.26459	Pkib	2.40259	up	820.2	1003.3	1045.9	1097.8	1074.3	980.5	473.8	728.1	700.3	731.4	831.8	1080.3	731.2	628	804.6	190.7	244.5	699.7	376.1	139.3	319.3	238.8	262.7	0.0816631	0.45242	0.405618	0.229858	0.11782	-0.0447445	-0.298877	-0.364281	0.36854	0.543711	0.317855	0.728937	0.269061	0	0.467253	-1.66147	-1.74404	-0.144303	-1.21882	-2.16158	-1.0639
3370475	1.41783	0.50368	6820408C15Rik	1.41783	up	190.5	317.7	272.1	210	228.2	277.5	185	397.6	152.8	185	188.3	134.7	127.7	118.1	117.6	165.1	195.9	130.1	216.2	134.5	120.6	123.5	149.9	0.110662	0.961685	0.659129	0.2224	0.201721	0.493459	0.469192	0.994728	0	0.337848	-0.0208516	-0.320522	-0.183486	-0.288149	-0.299266	0.175285	-0.0063591	-0.295689	0.16853	-0.15144	-0.377507
[truncated: 27 more columns]
